# Supplementary material for: Editing of rice PSEUDO-ETIOLATION IN LIGHT microProtein genes promotes chloroplast development
Source: Plant Cell. 2025 Oct 7;37(11):koaf235. doi: 10.1093/plcell/koaf235 (PMC12696372; doi:10.1093/plcell/koaf235)
Supplement: koaf235_Supplementary_Data [file koaf235_Supplementary_Data.zip]

Archive with 4 entries (4 files):
- TPC-2025-0564R2_EDITED-HB2_Supp-mod2-no track.pdf
- 20250921_Tables-PC_HB07.xlsx
- Supplementary Data Set 2_aln.txt
- Supplementary Data Set 3_Newick.nwk
