# Supplementary material for: Editing of rice PSEUDO-ETIOLATION IN LIGHT microProtein genes promotes chloroplast development
Source: Plant Cell. 2025 Oct 7;37(11):koaf235. doi: 10.1093/plcell/koaf235 (PMC12696372; doi:10.1093/plcell/koaf235)
Supplement: koaf235_Supplementary_Data [file koaf235_Supplementary_Data.zip › 20250921_Tables-PC_HB07.xlsx]

## Sheet: S.Table 1
	Supplemental Data Set 1. Total gene lists of PEL family in 64 photosynthetic plant species.
	Species	Gene name	Gene abbreviation in Fig. S1	Group	a.a. sequence	Length (a.a)
	Amaranthus hypochondriacus	AHYPO_006539-RA	Amaranthus hypochondriacus_1	B	MHYNYQHHHHFHSQPCLHCHPHSYIRMVQHLIERCLLLQMDRDQCIKALAEHAKIRPLITLTVWRELWKENKDFFQAYFHGHASPRPLLYRHAQHPPRFIRKRRYHWR*	109
	Amaranthus hypochondriacus	AHYPO_018689-RA	Amaranthus hypochondriacus_2	E	MVQHLIEKCLLFKMTKDECMEALSNHANIKPVITSTVWKELEKENKEFFEAYMKWKNEEGRMMSEEMIQNLMISDPSSKD*	81
	Amborella trichopoda	evm_27.model.AmTr_v1.0_scaffold00096.21	Amborella trichopoda_1	B	MCHHHNNLPCLHCHPHSYIRMVQHLIERCLLLCMDLDACVVALAKHARIQPLVTVTVWKGLLKENRGFFHAYFRATSQHPSHYRPILKAPKFRRR*	96
	Amborella trichopoda	evm_27.model.AmTr_v1.0_scaffold00145.8	Amborella trichopoda_2	A	MAADSSASYIRMVQHLIEKCLLFHMTLEECEEALSKHANIKPVITSTVWKELEKENKSFFEAYSQEREERRSKEEIRQMFSHSTLQDSPHA*	92
	Ananas comosus	Aco001489.1	Ananas comosus_1	C	MAIGDHSPASYIRLVQHLIERCLLFEMSMEECAEALAKHADIKPAVTSTVWKELEKENKEFFEAYGRRRARGVNGVNAE*	80
	Ananas comosus	Aco014226.1	Ananas comosus_2	X	MIMGDSSSTSYIRMVQHLIEKCLLFHMNKEECLEALDKHANIEPVITSTVWTELEKENKEFFEAYAKEREERASEMEAMQRIQNALSEAASRDPDEHH*	99
	Ananas comosus	Aco016349.1	Ananas comosus_3	C	MCVVTHFSPYHAHCHCLSCHPCDYIRLVQHLIEKCLTLYMDREDCVRALAKYACIHPVVTIAVWDGLVKENPAFFVPYFETLRRRR*	87
	Ananas comosus	Aco022289.1	Ananas comosus_4	B	MYGAHQHDHHFPCLHCHPQSYIRMVQHLIERCLLLHMTREDCVRALAKRANIRPLVTLTVWKELLKENRGFFTAYFQDEPDQERVSRTMKSRKQQARSCNYHGI*	105
	Ananas comosus	Aco010700.1	Ananas comosus_5	B	MMSRIAATRSIVVFVVVVVSSLCVLSLARRTIDPLPSDAEGSASSLQALASPTLLLLLPRGESDPSVADQDPDKRADLEAAKPLPPAAEDDDPTAVAVADRRLRPSSLSCLLGGCGDEEIEAPRRGGCGVDAAALPAAEEEEEEAERAVAGAKANRRSAEVFLMRMFSEKFSYLFSPPFLTLDKHETQSTGEAKPPTPATNEAQSNQQNAVGSEAPAADSVSASAATNDSRKVSREDIELKLEEENSEFFRAYYIRLKLKRQIIMFNHLLEHQYHLMKYQAPPKIPLAPIQNGIHPMPEAAPAAPPCGAMSSMSEMAVSPTSVASSNHFPFTPTEISGMGMDASMLDAAFTSDVGNASSLQLGPDGGVGSSRDSGRSLGQLWNFSLSDLAVDMSNLGDF…	1165
	Aquilegia coerulea	Aqcoe1G475900.1	Aquilegia coerulea_1	C	MGDSSSAAYIRMVQHLIEKCLIFHMSEDECMEALSKHANIKPVITRTVWKELEKENKEFFEAYKRINVNREDRMSEAETTQKILEILSSVDSSNTSNSSRNQHDSA*	107
	Aquilegia coerulea	Aqcoe3G283300.1	Aquilegia coerulea_2	X	MFHHHHYQNYHPCLHCHPHSYIRVVQNLIERCLLLRMNRDDCIVALARHASIQPLITLTVWKELHKENRDFFQSYLHAISPPRAFNCKPRN*	92
	Aquilegia coerulea	Aqcoe2G176700.1	Aquilegia coerulea_3	C	MGESSASYIRVVQHLIEKCLLFNMTKEECMEALSKHADITPVITSTVWKELEKENKEFFEEYWRNRENSCTLEVVETREMIQKEVITADQSSSTDKDSQDSKD*	104
	Aquilegia coerulea	Aqcoe3G125700.1	Aquilegia coerulea_4	B	MLHEHKNHLPCLHCHPHSYIRMVQHLIERCLILRMSLTDCIKALAERASIQPVITSTVWKELQKENKEFFHTYFHDNSQRHGRPLTRVSRFRRRNMLN*	99
	Aquilegia coerulea	Aqcoe2G038100.1	Aquilegia coerulea_5	B	MSGDEEVRRVSRQDIQLVQNLIERCLQLYMTRKEVVETLLVQAKIEPDFTELVWQKLEEENKEFFKAYHMRLLVKNQITVFNKLLEKQADFMSQMSPPGITPVSMPNGSQTSSLHPPSCYNTDHTLSPARPNNIVQHPVGPSSQLRNGAGPSNLLHNGSLTHGSMKADDSQGHNERRDISPNLSPTQNLHLGIKQETNEAGNLLGRGYSNSSFTFGGGVNNLEMRPPNGDSSSAVPFGNLESNNDNLNEKLPDNDTASFGFLGQIPRNFSLSDLTADFSHSFDILESYPRSPFVPSANDNLLDLSGRDYEGEQKRVNGISEDFNYDDFSSD*	332
	Arabidopsis halleri	Araha.0118s0008.1	Arabidopsis halleri_1	B	MCTHHDESQHNNLPCLRCQPHSYIRMVQHMIERCILLRMTRDECVKALDHHASILPLVTLTVWRGLQRENKDFFETYGHFVSPRPFLSGYVRRSPRFAKRM*	102
	Arabidopsis halleri	Araha.22585s0002.1	Arabidopsis halleri_2	E	MADSSSASYIHMVQHMIEKCLIFHMSKEECVEALSKHANITPVITSTVWKELEKENKEFFKAYEERQSKQEQMSEEETNQMIQKIISDSSKESDD*	96
	Arabidopsis halleri	Araha.8306s0022.1	Arabidopsis halleri_3	F	MGDHNSSQASYIHLVHHLIEECIIFNMGKEECMDALFKHANIKPIITSTVWKELEKENKEFFEAYERRREEIPTEKETARRIRDLLSRTTI*	92
	Arabidopsis lyrata	AL1G21510.t1	Arabidopsis lyrata_1	B	MCTHHDESQHNNLPCLHCQPHSYIRMVQHMIERCILLRMTRDECVKALDHHASILPLVTLTVWRGLQRENKDFFETYGHFVSPRPFLSGYVRRSPRLAKRM*	102
	Arabidopsis lyrata	AL5G36360.t1	Arabidopsis lyrata_2	E	MADSSSASYIHMVQHMIEKCLIFHMSKEECVEALSKHANITPVITSTVWKELEKENKEFFKAYEERQSKQEQMSEEETNQMIQKIISDSSKESDD*	96
	Arabidopsis lyrata	AL6G11850.t1	Arabidopsis lyrata_3	F	MGDHNSSQASYIHLVHHLIEECIVFNMGKEECMDALFKHANIKPIVTSTVWKELEKENKEFFEAYERRREEIPTEKETARRIRDLLSRTTI*	92
	Arabidopsis thaliana columbia	AT1G10657.1	Arabidopsis thaliana columbia_1	B	MCTHADESQHNNLPCLHCQPHSYIRMVQHMIERCILLRMTRDECVKALDHHASILPLVTLTVFSYILGFASVLQKKLHDIFPPPAVWRGLQRENKDFFETYGHFVSPRPFLSGYVRRSPRFAKRI*	126
	Arabidopsis thaliana columbia	AT3G28990.1	Arabidopsis thaliana columbia_2	E	MRHSSPAVYIHLVQHMIETCLTFNMSKEECMEALSENANINPIITSTVWKELVKENKDFFETYEQKLMKKESMSEEETNQLIQNIISL*	89
	Arabidopsis thaliana columbia	AT3G55240.1	Arabidopsis thaliana columbia_3_p	E	MADSSSASYIHMVQHMIEKCLIFHMSKEECVEALSKHANITPVITSTVWKELEKENKEFFKAYEERQSKQEQMSEEETNQMIQKIISDSSKESDD*	96
	Arabidopsis thaliana columbia	AT5G02580.1	Arabidopsis thaliana columbia_4	F	MGDHNSSQASYIHLVHHLIEECIVFNMGKEECMDALFKHANIKPIITSTVWKELAKENKEFFEAYERRREEIPTEKETARRIRDLLSRTTI*	92
	Boechera stricta	Bostr.0697s0138.1	Boechera stricta_1	E	MADSSSASYIHMVQHMIEKCLIFHMSKEECVEALSKHANITPVITSTVWKELEKENKEFFKAYEERQSKQEQMSEEETNQMIQKIISDSSKESDD*	96
	Boechera stricta	Bostr.13671s0414.1	Boechera stricta_2	B	MCTHHDELQHNLPCLHCQPHTYIRMVQHMIERCIILRMTRDECVNALDHHANILPLVTLTVWRGLQRENKDFFETYGHFVSPRPLLSGHVRRSPRFAKRIQ*	102
	Boechera stricta	Bostr.6251s0012.1	Boechera stricta_3	F	MGDQNSSQASYIHLVHHLIEECILFNMGKEECMDALFKHANIKPIITSTVWKELEKENKEFFEAYERRREEIPTEKETARRIRDLLSRTTI*	92
	Brachypodium distachyon	Bradi1g66280.2	Brachypodium distachyon_1	J	MALGDDSPASYIRMLHACLILQVHHLIEKCMTFGMSMEECMEALSKRADVQPVVTSTVWKELEKENKEFFDKYKQLRAEKKQALSSCSNSSGSS*	95
	Brachypodium distachyon	Bradi2g23060.1	Brachypodium distachyon_2	D	MGDSSSASYIRMVHHLIEKCICFNLNKEECIEALEKHASINPVVTSTVWKELEKENREFFETYQKDRAERKIEAETMQRVQKMLSDAAASRTSDDDDDG*	100
	Brachypodium distachyon	Bradi2g54400.1	Brachypodium distachyon_3	D	MADDSPSSPASYIRLVQHLIEKCICYNMDREECVKTLEKQANIMPTVTSTVWKELEKENREFFETYKKERGDQEPLQKSSCTPSEQASASKSSDDNDN*	99
	Brachypodium stacei	Brast01G095300.1	Brachypodium stacei_1	D	MADDSPSSPASYIRLVQHLIEKCICYNMDKEECVKTLEKHANIMPTVTSTVWKELEKENREFFETYKKEQQGDQEPSQKSSCTPSEQASASKSSDANDN*	100
	Brachypodium stacei	Brast02G135900.1	Brachypodium stacei_2	J	MALGDDSPASYIRMVQHLIEKCMTFGMSMEECMEALSKRADVQPVVTSTVWKELEKENKEFFDMYKQLRSEKKQGLQSSYNNNSSSGSGSS*	92
	Brachypodium stacei	Brast08G093800.1	Brachypodium stacei_3	D	MGDSSSASYIRMVHHLIEKCICFNLNKEECMEALEKHANVNPVVTSTVWKELEKENKEFFETYQKDREERKIEAETMERIQKMLSDAAASRTSDDDDEG*	100
	Brassica oleracea capitata	Bol010101	Brassica oleracea capitata_1	F	MGKEECMDALFKHANIKPIITSTVWKELEKENKEFFEAYERRREEIPTEKETARIIQDLLSRTTI*	66
	Brassica oleracea capitata	Bol015284	Brassica oleracea capitata_2	F	MGDHSSSQASYIHLVHHLIEECIVFNMGKKECMDALFKHANINPIITSTVWKELEKENKEFFEAYERRREEIPTEKETARRIRDLLSRTKI*	92
	Brassica oleracea capitata	Bol022029	Brassica oleracea capitata_3	B	MFTTHHDDQPQQQNLPCLHCDPHSYIHMVQHMIERCIILRMSRDECVQALDHHATIPPLVTLTVWRGLERENKDFFETYEHSFSPEPFSSGCVRRSPRLARRDSMAAADTTALSYWLNWRVFLCALIILAPLVLASILIRRYEGKRREGVSPGTLFKHEAWSTCLKTVHPRWLLAFRVFSFVAMLSLLIANVVIHGGGVFYFYTRWTFTLVTLYFGYGSLLSIYGCCIYNKEESCTYTSIGDAEEGTYRPPFILEEAANTSKPCGTPAGFGVYIFQVLFQTCAGAVVLTDIVFWGLIYPFTKGYRLSFLHVCMHSLNAVFLLGDTCLNSLRFPLFRISYFAFWSCIFVAYQWIIHAFKNLWWPYQFLDLSSPYAPLWYLGVALVHIPCFAVFALIVKMK…	409
	Brassica oleracea capitata	Bol036704	Brassica oleracea capitata_4	B	MCTHHDDQSQQNLPCLHCQPHTYIRMVQHMIERCIILRMTRDECVKALDHHASILPLVTLTIWRGLQRENKDFFETYGHFVSPTPFLSGYVRRSPRFARRI*	102
	Brassica oleracea capitata	Bol044200	Brassica oleracea capitata_5	E	MADSSSASYIHMVHHMIEKCLIFNMSKEECVEALSKHANITPVITSTVWKELEKENKEFFKAYEESQSKQEQMSEEETTQLIQKIISDSSKESDD*	96
	Brassica oleracea capitata	Bol044346	Brassica oleracea capitata_6	E	MAGSSSASYIHMVQHMIEKCLIFHMSKEECVEALSKHANITPVITSTVWKELEKENKEFFKAYEERQSKQEQMSEEETNQMIQKIISDSPKESDD*	96
	Brassica rapa FPsc	Brara.C00079.1	Brassica rapa FPsc_1	F	MGDHSSSQASYIHLVHHLIEECIVFNMGKKECMDALFKHANINPIITSTVWKELEKENKEFFEAYERRRKEIPTEKETARRIRDLLSRTKI*	92
	Brassica rapa FPsc	Brara.D00421.1	Brassica rapa FPsc_2	E	MADSSSASYIHMVHHMIEKCLIFNMSKEECVEALFKHANITPVITSTVWKELEKENKEFFKAYEERQSKQEQMSEEETTQLIQKIISDSSKESDD*	96
	Brassica rapa FPsc	Brara.I03779.1	Brassica rapa FPsc_3	X	MAGSSSASYIHMVQHMIEKCLIFHMSKEECVEALSKHANITPVITSTVWKELEKENKEFFKAYEERQSKQEQMSEEETNQMIQKIISDSPKESDD*	96
	Brassica rapa FPsc	Brara.E00626.1	Brassica rapa FPsc_4	E	MSDSSPAAYIHMVQYMIEKCLIFNMNKEECMKALSENANINPVITSTVWKELVKTNKEFFETYERKHTKNESMSEEETDEMIQKIISDSSDD*	93
	Brassica rapa FPsc	Brara.F00713.1	Brassica rapa FPsc_5	B	MCTHHDDQSQQNLPCLHCHPHTYIRMVQHMIERCIILRMTRDECVKALDHHASIQPLVTLTIWRGLQRENKDFFETYGHFVSPRPFLSGYVRRSPRFARRI*	102
	Brassica rapa FPsc	Brara.H02747.1	Brassica rapa FPsc_6	B	MCTTTHHDDQPQQQNLPCLHCDPHSYIHMVQHMIERCIILRMSRDECVQALDHHATIPPLVTLTVWRGLERENKDFFETYEHSFSPEPFSSGYVRRSPRLARRVQQ*	107
	Brassica rapa FPsc	Brara.E00134.1	Brassica rapa FPsc_7	E	MQSSTQVSHDSQGEQKNNQSLEAPIQDSGSVSASSNDGRKVSRQDIELVQNLIERCLQLYMNRDEVVKTLLTRARIDPGFTTLVWQKLEEENADFFRAYYIRLKLKKQIIVFNHLLEHQYHLMKYPVHPKVPLVPMQNGIHPMAPVNNMPMGYPVLQHPQMHVPGHPHIDAMGMSSCHVVNGVPAPGNFQPMRMNSGNDMVIDTTAADPTPPMIPPNNGMSSVSEMPVSPASVASSGHFPFAASDMSGMGMDTSALDSAFTSDVGTSVGLQLGPDGGAGNSRDNLRPFDQIPWNFSLSDLTADLSNLGDLGALGNYPGSPFLPSDSEILLDSPEQEDIEEFFVDSIPGPSCPQSDEDKP*	360
	Capsella grandiflora	Cagra.15036s0035.1	Capsella grandiflora_1	B	MCTHHDESQHKLPCLHCQPHTYIRMVQHLIERCILLRMTRDECVKALDHHASILPLVTLTVWRGLQRENKDFFETYGHFVSPRPFLSGHVRRSPRFARRIQ*	102
	Capsella grandiflora	Cagra.2240s0045.1	Capsella grandiflora_2	F	MGDQNSSQASYIHLVHHLIEECILFNMGKEECMDALFKHANIKPIITSTVWKELEKENKEFFEAYERRREEIPTEKETARRIRDLLSRTTI*	92
	Capsella grandiflora	Cagra.4554s0001.1	Capsella grandiflora_3	E	MSDSTPAAYIHMVQHMIEICLGLNMSKEESMEALSKSTANINPIITSTVWNELVKENKDFFEKYEEKLMKK*	72
	Capsella grandiflora	Cagra.7654s0007.1	Capsella grandiflora_4	E	MADSSSASYIHMVQHMIEKCLIFHMSKEECVEALSKHANITPVITSTVWKELEKENKEFFKEYEERQSKQEQMSEEETNQMIQKIISDSSKESDD*	96
	Capsella grandiflora	Cagra.9361s0001.1	Capsella grandiflora_5	E	MVQHMIETCLVFNMNKEECMEALSKNANINPIITLVVNYCVNFFPYVMLTINEIKIVWKELGKENKEFFETYEQKHTKNKPMSEEETNKMIQNIISSGSSDD*	103
	Capsella rubella	Carubv10002347m	Capsella rubella_1	F	MGDQNSSQASYIHLVHHLIEECILFNMGKEECMDALFKHANIKPIITSTVWKELERENKEFFEAYERRREEIPTEKETARRIRDLLSRTTI*	92
	Capsella rubella	Carubv10010722m	Capsella rubella_2	B	MCTHHDESQHKLPCLHCQPHTYIRMVQHLIERCILLRMNRDECVKALDHHASILPLVTLTVWRGLQRENKDFFETYGHFVSPRPFLSGHVRRSPRFARRIQ*	102
	Capsella rubella	Carubv10018311m	Capsella rubella_3	E	MADSSSASYIHMVQHMIEKCLIFHMSKEECVEALSKHANITPVITSTVWKELEKENKEFFKEYEERQSKQEQMSEEETNQMIQKIISDSSKESDD*	96
	Capsella rubella	Carubv10019189m	Capsella rubella_4	E	MSDSTPAAYIHMVQHMIEICLGLNMSKEECMEALSKSTGNINPIITSTVWNELVKENKDFFEKYEEKLMKK*	72
	Capsella rubella	Carubv10021775m	Capsella rubella_5	E	MCDCSSPAAFIHMVQHMIETCLVFNMNKEECMEALSKNANINPIITSTVWKELAKENKEFFETYEQKHTKNKPMSEEETNKMIQNIISSGSSDD*	95
	Carica papaya	evm.model.supercontig_1.330	Carica papaya_1	E	MAKEKYPTRQRIVIYKSPLIPSQPIIINLPRAALIEKCLIFHMSKEECMEALSRHANIQPVITSTVLPDHDLQQTLGKLIHQVWNELEKENKEFFEAYAESQTKQDRMSQEEISQMIQKMISDSSKEPDD*	131
	Carica papaya	evm.model.supercontig_114.1	Carica papaya_2	F	MGDEASASYIHLVHHLIEECLLFNMSKEECMDALSKHANIKPVITSTVWQELEKENKEFFEAYTRKREQRANEMEITRSIQNMLGNPSLRDKKN*	95
	Carica papaya	evm.model.supercontig_69.71	Carica papaya_3	B	MTRDQCVKALARHASIQPLVTLTVWRELQKENMEFFRAYFHATSPRPFISRHAQRAPRFATKKQYWK*	68
	Citrus clementina	Ciclev10013206m	Citrus clementina_1	G	MDDSSASYIHLVHHLIEECLVFNMSKEECMEALSKHANIKPVITSTVWKELEKENKEFFEAYARKNAERATVMETRERIEKILANSTTIRDTK*	94
	Citrus clementina	Ciclev10033163m	Citrus clementina_2	B	MYRNHHFFPCLHCHPHSYIRMVQHLIERCLLLHMSRDQCIKALAEHASIRPLVTLTVWRELQKENKDFFRAYFHSISPRPFMRRSIDQRAPRFTRRKRWM*	101
	Citrus clementina	Ciclev10033163m	Citrus clementina_3	B	MYRNHHFFPCLHCHPHSYIRMVQHLIERCLLLHMSRDQCIKALAEHASIRPLVTLTVWRELQKENKDFFRAYFHSISPRPFMRRSIDQRAPRFTRRKRWM*	101
	Citrus clementina	Ciclev10033177m	Citrus clementina_4	E	MGESSASYIHMVQHLIEKCLIFRMTKEECMEALSKHANIKPVITSTVWNELEKENKEFFEAYAQSQSKEDRMSEEETNQMIQKMISTNSSKSQND*	96
	Citrus sinensis	orange1.1g034241m	Citrus sinensis_1	B	MYRNHHFFPCLHCHPHSYIRMVQHLIERCLLLHMSRDQCIKALAEHAGIRPLVTLTVWRELQKENKDFFRAYFHSISPRPFMRRSIDQRAPRFTRRKRWM*	101
	Citrus sinensis	orange1.1g034402m	Citrus sinensis_2	E	MGESSASYIHMVQHLIEKCLIFRMTKEECMEALSKHANIKPVITSTVWNELEKENKEFFEAYAQSQSKEDRMSEEETNQMIQKMISTNSSKSQND*	96
	Citrus sinensis	orange1.1g034486m	Citrus sinensis_3	G	MDDSSASYIHLVHHLIEECLVFNMSKEECMEALSKHANIKPVITSTVWKELEKENKEFFEAYARKNAERATVMETRERIEKILANSTTIRDTK*	94
	Citrus sinensis	orange1.1g034494m	Citrus sinensis_4	G	MDDSSASYIHLVHHLIEECLVFNMSKEECMEALSKHANIKPVITSTVWKELEKENKEFFEAYARKNAERATVMETRERIEKMLANSTTIRDTK*	94
	Cucumis sativus	Cucsa.168040.1	Cucumis sativus_1	E	MTSLATLLEDSTLLLEVQHLIEKCLIFHMTKEECMDALSKHADIKPIITSTVWNELEKENKEFFEAYAQSHNNSDR	76
	Cucumis sativus	Cucsa.065880.1	Cucumis sativus_2	F	MDDDPSASYIHMVHHLIEKCIIFNMTKEECLEALSKHANIEPVITSTVWNELEKENKEFFEAYKKKRRDVTTKKGSSSETTDFNLLGSRDTTSSLSG*	98
	Cucumis sativus	Cucsa.165620.1	Cucumis sativus_3	E	MADSSAAYIHMVQHLIEKCLIFHMNKDECIEALSKHANISPIITSTVWKELEKENREFFEAYSECKGRNDRILAEEETRKLIQRMMSKHSDD*	93
	Cucumis sativus	Cucsa.394320.1	Cucumis sativus_4	B	MYRPNSHHFLPCFHCQPHAYIRMVQHLIERCLLLHMSRDECVKALADHANIRPLITLTVWKELQKENSDFFRAYFHTISPNPFL	84
	Daucus carota	DCAR_009260	Daucus carota_1	I	MIEECMLFKMSKEECMEALSKHANILPIVTSTVWKELEKENKEFFEDYYTKRAEEKQRNVSSELDMLRKRMEKMVLDFNTK*	82
	Daucus carota	DCAR_011243	Daucus carota_2	B	MANQIHDQVPCLHCHPESFIRMVQHLIERCLLLNMSREDCIAALQEHANIDPIITITVWEELRKENSSFFESYDVHAASSENQSMISSSSGDSGSNELESSLTKEEKTWGDQEELSCCQY*	121
	Daucus carota	DCAR_020859	Daucus carota_3	I	MSDTSAAAYIHKVQHLIEECILFKMSKEECMEALSKHANILPVITSTVWTELEKENKEFFEDYHAKRAEEKAQMSISGVDMLREKIEKMVLDSSSK*	97
	Daucus carota	DCAR_027679	Daucus carota_4	E	MSKEECMEALKKHANIEPVITSTVWKELEKENKDFFEAYSQSQNKGDRMSESETDEMIQKMISDHQSKRSNDDQSKDSKD*	81
	Daucus carota	DCAR_032551	Daucus carota_5_Y	I	MTASSSSAASYIHMVQHLIEECILFNMSKEECMDALAKHANILPVVTSTVWKELEKENKQFFEAYSMNTREMRSLVKEKSAVTDYELETMKQRIHKMLSDLRSSASDGSTC*	112
	Eucalyptus grandis	Eucgr.B03311.1	Eucalyptus grandis_1	B	MYYQPDHFPCLHCHPHSYIRLVQHLIERCLLLHMTRDQCIKALYRHAGIHPIITFTVWRELLKENRDFFQAYFSATAHGHSPYYANPYFRTVPWLARNRQWKDGKAAKFCRRSYVWGQS*	120
	Eucalyptus grandis	Eucgr.G02763.1	Eucalyptus grandis_2	E	MGDSSSASYIHMVHHLIEKCLIFRMSKEECMDALSKHANIKPVITSTVWNELEKENKEFFEEYAQSRSKDDRMSEEETSQMIQKIISSSDSTSKDSHHDGDDGEDDHSNPNV*	113
	Eucalyptus grandis	Eucgr.G02890.1	Eucalyptus grandis_3	E	MGDSSSASYIHMVHHLIEKCLIFRMSKEECMDALSKHANIKPVITSTVWNELEKENKEFFEEYAQRSSPPLIPPPKIHTMTETTARMTIQTQTFNIFSLSMVATAKAI*	109
	Eucalyptus grandis	Eucgr.G02891.1	Eucalyptus grandis_4	E	MGDSSSASYIHMVHHLIEKCLTFRMSKEECMEALSKHANIKPVITSTVWNELEKENKEFFEEYAESRSKDDRMSEEETSQMIQKIISSSDSTSKDSHHDGDDGDDNHSNQNV*	113
	Eucalyptus grandis	Eucgr.I01761.1	Eucalyptus grandis_5	B	MVYRERRRHHHHQPCLHCDPQSYIRMVHHLIERCLLFHMTRDDCIQALAKHAGIQPIVTLTVWKGLLKENKSFFEAYYQVAPQSCPQYKPSERISNGKSRKQWR*	105
	Eucalyptus grandis	Eucgr.K03172.1	Eucalyptus grandis_6	G	PPSSLFPVSVVLSDRLPFLLLHILRPLILFPENLIRPLLCRACVDLCSVSRKAKELAVVMGDSSSSYIRMVHHLIEECILFKMSKEECMEALSKHANIEPVITSTVWKELEKENKEFFEAYARSMREEERGSRAETRQRIQKMLSDASKLHDTQHR*	157
	Eucalyptus grandis	Eucgr.L02704.1	Eucalyptus grandis_7	B	MVYRERRRHHHHHHHHQPCLHCHPQSYIRMVQHLIERCLLFHMTRDDCIQALAKHASIQPIVTLTVWKGLLKENKSFFEAYYQVAPQSYPQYKPSERISNGKSGNQWR*	109
	Eutrema salsugineum	hhalv10015145m	Eutrema salsugineum_1	F	MDDHNSSQASYIHLVHHLIEECIVFNMGKEECMDALFKHANIKPIITSTVWKELEKENKEFFEAYERRREEIPTEKETARRIRDLLSRTTI*	92
	Eutrema salsugineum	Thhalv10009171m	Eutrema salsugineum_2	B	MCIHLDDQSQHKLPCLHCQPHSYIRMVQHMIERCILLRMTRDECVKALDHHASILPLVTLTVWRGLQRENKDFFEMYGHFVSPRPFLTGGYVRRSRRFARRIQ*	104
	Eutrema salsugineum	Thhalv10010856m	Eutrema salsugineum_3	E	MADSSSASYIHMVQHMIEKCLIFHMSKEECVEALSKHANITPVITSTVWKELEKENKEFFKAYEERQSKQEQMSEEETNQMIQKIISDSSKESDD*	96
	Fragaria vesca	mrna18189.1-v1.0-hybrid	Fragaria vesca_1	G	MGDSSSASYIHMFLVHVLWAAIAFKFCTSFYDSICDRVHHLIEECIIFNMTREECMEALSKHAKIKPIITSTVWKELEKENKEFFEAYTNSREAARESKTERKQRIQKMLSGHLSKTDTDESSCTTTESDD*	132
	Fragaria vesca	mrna23387.1-v1.0-hybrid	Fragaria vesca_2	E	MGDSSASYIHLVQHLIEKCLIFHMSKEECMEALSKHANITPVITSTVWNELEKENKEFFEAYAVSQNKKNQMSEEETSQLIQKIISDSSKDSDD*	95
	Glycine max	Glyma.02G095700.1	Glycine max_1	E	MGESSNSSASYIHMVQHMIEKCLIFHMSKEECMEALSKHANIKPVITSTVWNELEKENKEFFEEYAKAKSKDERMSEEETSQMIQKMISDSSKVTFSYGRSTETRQQEWSTTS*	114
	Glycine max	Glyma.03G173700.1	Glycine max_2	H	MEDSSSSAAYIRLVHRLIEECILFNMSKEECMEALSKHANIKPVITSTVWKELEKENKEFFEAYTRSRVEKASERETRQRIQNVVSDSSEERV*	94
	Glycine max	Glyma.08G285100.1	Glycine max_3	B	MHDHSHQYPLPCLYCHPYSYIRMVQNLIERCMLFHMSQDQCIRALAEHAGIKPLVTVTVWKELQKENKEFFRAYLQVVTPRPLFMSRCFQRRPNLARRKHWK*	103
	Glycine max	Glyma.10G291000.1	Glycine max_4	E	MLASYFRWKTLLNPPLLLLHLLLLLHTFVQHLIEKCLIFHMTKEECMEALSKHANINPIITSTVWKELEKENKEFFEPYMKSKAKDDRMSQEETNQIIQKMMSELDSSKDD*	112
	Glycine max	Glyma.13G133300.1	Glycine max_5	H	MEDSSSAAYIHLVHRLIEECILFHMSQEECMEALSKHANIKPVITSTVWKGLEKENKEFFKAYSKSKAERASKTEVRQKIHKMVSESHSSSSNERV*	97
	Glycine max	Glyma.18G140500.1	Glycine max_6	B	MHDHSLQYPLPCLYCHPYSYIRMVQNLIERCILFHMSQDQCVRALAEHAGIKPLVTVTVWKELQKENKEFFRAYLQVTTPRPLFMSRCFQRRPNLARRKHWK*	103
	Glycine max	Glyma.18G285700.1	Glycine max_7	E	MGESSNSSSASYIHMVHHLIEKCLTFHMSKEECMEALSKHANIKPVITSTVWNELEKENKEFFEEYAKGKSKEDRMSEEETTQMLQKMISDSSKGAAKD*	100
	Glycine max	Glyma.19G174600.1	Glycine max_8	H	MEDSSSSAAYIRLVHRLIEECILFNMSKEECMEALSKHANIKPVITSTVWKELEKENKEFFEAYTRSRAERASERETRQRIQSVVSDSSKERI*	94
	Glycine max	Glyma.20G240100.1	Glycine max_9	E	MGDSSSSSCPASYIHMVQHLIEKCLIFHMTKEECMEALSKHANINPIITSTVWKELEKENKEFFEAYMKSKAKDDRMSQEETNQIIQKMISESDSSKR*	99
	Gossypium raimondii	Gorai.001G250100.1	Gossypium raimondii_1	G	MGDSSASYINLVQHLIEECLIFNMSKEECMEALSMHANIKPVITSTVWDELEKENKEFFEAYLKGRDQRATEIEKRQRIQKKLNTFSSTQ*	91
	Gossypium raimondii	Gorai.002G185800.1	Gossypium raimondii_2	B	MIYCHNYNHVIPCLHCHPHSYIRMVQHLIERCLLLYMNRQQCVKALAKYASIRPCITITVWRELEKENKDFFEAYFQALSLQAFYGNRVMKGRISTGSE*	100
	Gossypium raimondii	Gorai.006G031700.1	Gossypium raimondii_3	B	MCHKHQFPCLHCHPHDYIRMVQHMIESCLVFQMSKDKCVEALAKHANIEPVITLTVWEELLKENKAFFQEYFQALSPRQSSVD*	84
	Gossypium raimondii	Gorai.006G176200.1	Gossypium raimondii_4	G	MADSSSSSSSSSSSYIHMVHRLIEECLVFKMSKEECMEALSKHANIKPVITSTVWIELEKENKEFFEAYTRGSHERATEIEKRQRIQRSLHAYIRDNNGHDQLHH*	106
	Gossypium raimondii	Gorai.007G375100.1	Gossypium raimondii_5	G	MGDPSASYIHMVHHLIEECLIFNMSKEECMEALSKHANIKPVITSTVWNELQKENNEFFEAYTKGRDQRANELEQRQTQLINASIKENQKN*	92
	Gossypium raimondii	Gorai.009G423500.1	Gossypium raimondii_6	G	MNMDDSSASYIHMVHHLIEECLIFNMSKEECMEALAKHASIKPVITSTVWNELEKENKEFFEAYTRNRDQRATDMEKRQRIQFRVNAYMREKGNKD*	97
	Gossypium raimondii	Gorai.010G202600.1	Gossypium raimondii_7	E	MGDSSTSYIHMVQHMIEKCLIFNMTKEECMEALSKHANIKPVITSTVWNELEKENKEFFEAYAQSQSKQDRMSEEETSRMIQKMISDSSSKDPDK*	96
	Gossypium raimondii	Gorai.012G063200.1	Gossypium raimondii_8	B	MYLKHQLPCLHCQPHDYIRMVQHMIERCLLLQMSRDDCVKALAKHAKIEPIISLTVWKELLKENKAFFRDYFQIAQLKGGLISEEESIEKDDPKSL*	97
	Gossypium raimondii	Gorai.012G172200.1	Gossypium raimondii_9	B	MYHQNHHHHHLHLPCLHCHPQSYIRMVQYMIERCLLLHMNRQQCVKALAKYASIRPCITVTVWKELQKENRGFFEAYFHAISQYKPFMGYYIQREHRFQRKKRFWK*	107
	Kalanchoe fedtschenkoi	Kaladp0011s0536.1	Kalanchoe fedtschenkoi_1	I	MSADKSHASAAAYIHTVQHLIEECILLNMSKQECMEALSRQAHIQPLITSTVWNELEKENREFFDGYMKSLKARASRGGGGAGEGGSGSDSSSQ*	95
	Kalanchoe fedtschenkoi	Kaladp0039s0610.1	Kalanchoe fedtschenkoi_2	E	MSNSSASYIHMVQHLIEKCLIFHMTKEECMEALSKHANIQPVITSTVWSELEKVNKEFFQSYKPSQVKGGDLMTEAETIELIQKMISDTPKDSDD*	96
	Kalanchoe fedtschenkoi	Kaladp0048s0324.1	Kalanchoe fedtschenkoi_3	E	MSNSSASYIHMVQHLIEKCLIFHMTKEECMEALSKHGNIQPVITSTVWSELEKENKEFFKLYTSSQVKVKGGAETGALIHKMISDTSKDDSDE*	94
	Kalanchoe fedtschenkoi	Kaladp0060s0317.1	Kalanchoe fedtschenkoi_4	E	MGDHSSASYIHMVQHLIEKCLTFHMSKEGCMEALSKHAKIDPVITSTVWNELEKENKEFFESYSKSKNEEDRMSEAETSELIQKLISDSSKDSKE*	96
	Kalanchoe laxiflora	Kalax.0107s0051.1	Kalanchoe laxiflora_1	E	MSNNSFASYIHMVQHLIEKCLIFHMTKEECMEALSKHGNIQPVITSTVVHISQVKVKGGDCMTRAATGALIHKMISDTSKDHSDE*	86
	Kalanchoe laxiflora	Kalax.0139s0030.1	Kalanchoe laxiflora_2	I	MSADKSHASAAAYIHTVQHLIEECILLNMSKQECMEALSRQAHIQPLITSTVWNELEKENREFFDGYMKSLKARASRGGGGAGEGGSGSDSSSQ*	95
	Kalanchoe laxiflora	Kalax.0170s0067.1	Kalanchoe laxiflora_3	E	MSNSSASYIHMVQHLIEKCLIFHMTKEECMEALSKHGNIQPVITSTVWSELEKENKEFFKLYTSSQVKVKGGDCMTRAETGALIHKMISDTSKDDSDE*	99
	Kalanchoe laxiflora	Kalax.0199s0054.1	Kalanchoe laxiflora_4	I	MSADKSHASAAAYIHTVQHLIEECILLNMSKQECMEALSREAHIQPLITSTVWNELEKENREFFDGYMKSLKARASRGGGGAGEGGSGSDSSSQ*	95
	Kalanchoe laxiflora	Kalax.0231s0008.1	Kalanchoe laxiflora_5	E	MSNSSASYIHMVQHMIEKCLIFHMTKEECMEALSKHANIQPVITSTVWSELEKVNKEFFQSYKPSQVKGGDLMTEAETIELIQKMISDTPKDSDD*	96
	Kalanchoe laxiflora	Kalax.0460s0023.1	Kalanchoe laxiflora_6	E	MGDHSSASYIHMVQHLIEKCLTFHMSKEECMEALSKHAKIDPVITSTVWNELVKENKEFFESYSKSKNEEDRMSEAETSELIQKLISDSSKDSKE*	96
	Kalanchoe laxiflora	Kalax.0933s0004.1	Kalanchoe laxiflora_7	E	MSNSSASYIHMVQHMIEKCLIFHMTKEECMEALSKHANIQPVITSTVWSELEKVNKEFFQSYKPSQVKGGDLMTEAETIELIQKMISDTPKDSDD*	96
	Kalanchoe laxiflora	Kalax.1026s0005.1	Kalanchoe laxiflora_8	E	MGDHSSASYIHMVQHLIEKCLTFHMSKEECMEALSKHAKIDPVITSTVWNELEKENKEFFESYSKSKNEEDRMSEAETSELIQKLISDSSKDSKE*	96
	Linum usitatissimum	Lus10003293	Linum usitatissimum_1	E	MEALSKHADIKPVITSTVWNELEKENKGFFEAYAESKSKDGRMTEEETSAMIRKMITTESSKNDSED*	68
	Linum usitatissimum	Lus10024432	Linum usitatissimum_2	F	MGDSPASYIHMVHRLIEECLVFNMSKEECMEALSKHANIKPIITSTVWNELQKENPDFFHDYNTRRRRSSTSSSSPAPSTPPATTERRIRALISDHHDTTSD*	103
	Linum usitatissimum	Lus10025300	Linum usitatissimum_3	F	MDDSPASYIHMVHRLIEECLVFNMSKEECMEALSKHANIKPIITSTVWNELQKENPDFFHGYNTRRRRSPTSSSPAPSTPPATTERRIRALISDHQDTTSD*	102
	Linum usitatissimum	Lus10030322	Linum usitatissimum_4	E	MEALSKHADIKPVITSTVWNELEKENKGFFEAYAESKSKDGRMTEAETSAMIRKMITAESSKNDSED*	68
	Malus domestica	MDP0000156578	Malus domestica_1	B	MHHSHHFGPCLHCHPQSYIRMVQHLIERCLLLHMNRDQCIKVLAEHARIRPLVTLTVWRELQKENRHFFQAYFHSISPRPLMGSCIQRGPRFGRRKQHWK	100
	Malus domestica	MDP0000891538	Malus domestica_2	X	MGDSSSASYIHMVQHLIEKCLTYHLTKEECMEALSKHANIKPVITSTVWNELEKVNKEFFEAYEESQNKGDRMSEEETSQLIQKMISDSKDSDD*	95
	Malus domestica	MDP0000351107	Malus domestica_3	I	LFTFYDHPAAASCXSKSPTLPLLLFSSPFKFFVVLQDFCSWGSKNFSYLYINMGDSSASYIHLVHHLIEECIIFYMSKEECMEALSKRANIKPIITSTVWKELEKENKEFFEAYXKSREARSSEMVTEQRSQKMLFDLSQSGDNSTTTDDGGDESDQ	157
	Malus domestica	MDP0000689889	Malus domestica_4	E	MGDSSSASYIHMVQHLIEKCLIYHMTKEECMEALSKHANIQPVITSTVWNELEKVNKEFFEAYEESQNKGDRMSEEETSQLIQKMLSDSKDSDD*	95
	Malus domestica	MDP0000713521	Malus domestica_5	I	MEALSKRANIKPIITSTVWKELEKENKEFFEAYNKSREARSSEMVTEQRSQKMLFDLSQXGDNSTTTDDGGDESDQ*	77
	Malus domestica	MDP0000208592	Malus domestica_6	E	MVTKNLRCLNLEMLRTKPGLDCLLNERGGHKAEGPHVSRGQWLSGHVEETSKGLLVESPLIPSPPIIVVPPLWKELEKENREFFEAYTKSREAGSSEMVTKQRIQKMLFDLTQSGDNSTTTDDDGDESESDD	132
	Manihot esculenta	Manes.07G110100.1	Manihot esculenta_1	E	MILHQQLDPQRSLSPVAYKVIVFSCVLDSIMADSSASYIHMVQHLIEKCLIFHMTKEDCMEALSKHANIEPVITSTVWNELEKENKEFFEAYAKSKGKDDRMSEEETSQMIQKMISQSSNDSDD*	125
	Manihot esculenta	Manes.08G075300.1	Manihot esculenta_2	G	MGDASASYIHMVHHLIEECIVFNMSKEECMEALNKHANIKPVITSTVWNELEKENKEFFEAYKKKKRGEEASEMETRHKIQGVIAESSNTTQDH*	95
	Manihot esculenta	Manes.10G037300.1	Manihot esculenta_3	E	MGDSSASYIHMVQHLIEKCLIFRMTKEECMEALSKHASIEPVITSTVWNELEKENKEFFKAYAQYKSKDDRMSEEETSQIIQKMMSESSKATDD*	95
	Manihot esculenta	Manes.12G026600.1	Manihot esculenta_4	B	MHQTHQHQHLLPCLHCHPHSYIRMVQHLIERCLLLNMSREQCIKALAEHANIRPLVTLTVWRELQKENKDFFHAYFRSTSSRPFPNRFSQRVSRLDRRKQWN*	103
	Manihot esculenta	Manes.15G148900.1	Manihot esculenta_5	B	MFVHEHGFPCLHCQPQDYIRMVQHLIERCLLFHMSRDDCIKALAKHANIHPVVTLTVWKELLKENKGFFRAYFNGISPRHSTSRAAAAAAAGGRVAPLTRVACYTSSYQYHK*	113
	Marchantia polymorpha	Mapoly0002s0278.1	Marchantia polymorpha_1	A	MRAPAPATHDAPKQKPDVSCSYILMVQHLIERCLLLYMDREDCVRALAKYARVKPVITNTVWKELEKENKEFFSAYSKHRASRHVRVFSQVLEEATTKLCAQKLECPEILRGSSEAPLQPCPAPVSS*	128
	Medicago truncatula	Medtr0001s0190.1	Medicago truncatula_1	E	MGDSSSSASYIHLVQHLIEKCLIFHMTKEECMEALSKHANINPTITSTVWNELEKVNKEFFEAYKMKPKNNEEIMMSQEETTRMLQKMISASDSSKGAQHDD*	103
	Medicago truncatula	Medtr1g115490.1	Medicago truncatula_2	E	MGDSSSSASYIHLVQHLIEKCLIFHMTKEECMEALSKHANINPIITSTVWNELEKVNKEFFEPYNMKPKNSKEMMMMMSQEETTQMLQKMISASDSSKGVP*	102
	Medicago truncatula	Medtr7g022840.1	Medicago truncatula_3	E	MGEPSSSSSSSSASYIHMVQHLIEKCLIFHMTKEECMEALSKHANIKPVITSTVWKELEKENKEFFEAYAKSKSKDERMSEEETNQMLQKIISDSSKGSTND*	103
	Medicago truncatula	Medtr7g100335.2	Medicago truncatula_4	H	MEDSSAAYIHLVHRLIEECILFNMSKEECMDALSKHANIKPVITSTVWKELEKENKEFFEAYLRNRAERASETEMRQRIRNMVLDSSK*	89
	Medicago truncatula	Medtr8g069835.1	Medicago truncatula_5	B	MSQDQCIKALEEHAGIQPLVTLTVWRELQKENEEFFRAYLQQFIPPSPFT*	51
	Mimulus guttatus	Migut.E00178.1	Mimulus guttatus_1	B	MYETHYKQLPHFPCLHCHPHTYIKIVQNLIERCLLLRMDREQCVTALAEHARIRPLVTLTVWKELVKENKDFFRSYFQSSSLVPYTNQWWR*	92
	Mimulus guttatus	Migut.J00376.1	Mimulus guttatus_2	I	MGSESSAQYIHMVQHLIEECIVFNMSKEECMEALSKHANITPVITSTVWKELEKENKEFFESYTKKREEKSSSDQETETSQRIQNILLDSSKKINDQ*	98
	Mimulus guttatus	Migut.L01625.1	Mimulus guttatus_3	F	MGSPDSVEYIRMVHHLIEECIVFKMNKEECMEALTKHANVNPIIASTVWKELEKENKEFFEDYNKEIEERASSSAETDESSETSQVTDDASIN*	94
	Musa acuminata	GSMUA_Achr10T03740_001	Musa acuminata_1	C	MGDSSSPASYIRMVQLLIEKCLIFHMNKDECVEALSKHAAIDPVITSTVWTELEKENKEFFEAYSKNREGSVMEMMREMVTEMASRDPEDDEG*	94
	Musa acuminata	GSMUA_Achr2T16150_001	Musa acuminata_2	C	MGESSSASYIRMVQHLIEQCLVFHMSKDECMEALAKHADIKPVITSTVWKELEKENKEFFQAYMKDQAEKAMEMEAAQRIQKMLSESAAKDSEKED*	97
	Musa acuminata	GSMUA_Achr4T30540_001	Musa acuminata_3	C	MGESSSSASYIRTVQHLIEQCLLFRMSKEECMEALAKHADIKSVITSTVWKELEKENGEFFQAYMKEQEEKAMEVEAAQRMQKILTELASKDYDKEE*	98
	Musa acuminata	GSMUA_Achr7T15290_001	Musa acuminata_4	C	MGEHYSPAAAYIRLVQHLIETCLLWHMSMEECMEALLLHADVSPAITSTVWKELEKENQEFFRAYRRVPPQYVGQSRR*	79
	Musa acuminata	GSMUA_Achr9T03160_001	Musa acuminata_5	C	MGDSSSSSSASYIRMVQHLIEKCLLFHMSKEECVEALSKHANIKPVITATVWAELEKENTEFFEAYSKNREESRHSNIR*	80
	Musa acuminata	GSMUA_Achr9T28360_001	Musa acuminata_6	C	MGESSSASYIRMVQHLIEQCLVFHMNKNECMEALAKHANIQPVITSTVWKELEKENEEFFQTYMKDQEEKALEMEAVERRIQKILAETAAKDSDKED*	98
	Oropetium thomaeum	Oropetium_20150105_00918A	Oropetium thomaeum_1	J	MALGDDSNSASYIHKVQHLIERCMTFGMSMEECMDALAKRADVQPVVTSTAILFCIDCMDCIIHRSDGDAY*	72
	Oropetium thomaeum	Oropetium_20150105_04870A	Oropetium thomaeum_2	D	MGDSSSSASYIRMVHHLIEKCICFNLNKEESMNALEKHANINPVITSTVWKELEKENKEFFDTYNKDRVERNIEEETMQRIQKMLSEAAASKTDDDDEEG*	101
	Oropetium thomaeum	Oropetium_20150105_18820A	Oropetium thomaeum_3	D	MDGDGSSSSPASYIRLVQHLIEKCICYNMNKEECMETLEKHANIQPVITSTVWKELEKENRDFFETYKKDRGEESSSQKKNPSEEPAAAVIDDDKSSDQDEDDDDDD*	108
	Oryza sativa	LOC_Os01g62060.1	Oryza sativa_1_p1	D	MDDGGGGGGGDSSPASYIRLVQHLIEKCICYNMNKEECMETLEKHANIKPVITSTVWKELEKENSEFFATYKKGQGEEPAESKSSSSSQEAAGSKRSGGDDD*	103
	Oryza sativa	LOC_Os03g17200.1	Oryza sativa_2_p2	J	MALGDDSPASYIHMVQHLIEKCMTFGMSMEECMETLSKRADVQPVVTSTVWKELEKENKEFFDKYKQLRSEKGGVSSS*	79
	Oryza sativa	LOC_Os05g38680.1	Oryza sativa_3_p3	D	MGDSSSSASYIRMVHHLIEKCICFNLNKEECMEALEKHANINPVVTSTVWKELEKENKEFFETYNKDRAERNIEAETMQRIQKMLSDAAASKGSDDDDDDES*	103
	Ostreococcus lucimarinus	28974	Ostreococcus lucimarinus_1	X	MVQNLLERSLRLYMSKREVVAHLQALANIDPVFTQLVWGQLEKSNPEFFQAYGVMVEVKDQIIRFNALLEKQHEWMQKNGEAGGGGEPKAKAKAKAKASPKRKQTAQTKTPAVEAATPARASNASGAKKSELPVLTPGVNAGLTGVGAVGVADAALFGGTPYTANPDLHEEITKLMMETPSMNIAVADLQLDFEKHMEDLMPRDADHPASSLPRDFSLDDIPDFNL*	227
	Panicum hallii	Pahal.C02692.1	Panicum hallii_1	D	MGDSSSSASYIRMVHHLIEKCICFNLNKEECMDALEKHANINPVITSTVWKELEKENKEFFETYNKDRAERNIEAETMQRIQKMLAEAAASKTSDDDES*	100
	Panicum hallii	Pahal.E01032.1	Panicum hallii_2	D	MDNGSSSPASYIRLVQHLIEKCICYNMNKEECMETLEKHAKIMPVITSTVWKELEKENREFFETYKKDRGEDSTRKNPPDGGSASPSKSSADDDDQ*	97
	Panicum hallii	Pahal.I04502.1	Panicum hallii_3	J	MALGDDSNPASYIHTVQHLIERCMTFGMSMEECMEALAKRADVQPVVTSTVWKELEKENKEFFDQYKQWTSEKRSAGRSS*	81
	Panicum virgatum	Pavir.Ia04951.1	Panicum virgatum_1	J	MALGDDSNPASYIHTVQHLIERCMTFGMSMEECMEALAKRADVQPVVTSTVWKELEKENKEFFDQYKQWISEKRSAGRSS*	81
	Panicum virgatum	Pavir.Ib01458.1	Panicum virgatum_2	J	MALGDDSNPASYIHTVQHLIEKCMTFGMSMEECMEALAKRADVQPVVTSTGLATKHH*	58
	Panicum virgatum	Pavir.J02106.1	Panicum virgatum_3	D	MGDSSSSASYIRMVHHLIEKCICFNLNKEECMDALEKHAKINPVITSTVWKELEKENKEFFETYNRDRAERNIEAETMQRIQKMLAEAAASKTSDDES*	99
	Panicum virgatum	Pavir.J13663.1	Panicum virgatum_4	D	MDGGSSSPASYIRLVQHLIEKCICYNMNKEECMETLEKHAKIMPVITSTVWKELEKENREFFETYKKDRGEDSTRENPPPPDGGGSASSKSSADDDDQTADQ*	103
	Panicum virgatum	Pavir.J33897.1	Panicum virgatum_5	D	MGDSSSSSASYIRMVHHLIEKCICFNLNKEECMDALEKHAKINPVITSTVWKELEKENKEFFETYNRDRAERNIEAETMQRIQKMLAEAAASKTSDDES*	100
	Panicum virgatum	Pavir.J35743.1	Panicum virgatum_6	D	MDDGGSSSPASYIRLVQHLIEKCICYNMNKEECMETLEKHAKIMPVITSTVWKELEKENREFFETYKKDRGEDSTRENPSTRENPPPDGGSSASSKSSADDDDQTADQ*	109
	Phaseolus vulgaris	Phvul.001G171100.1	Phaseolus vulgaris_1	H	MEDSSSAAYIRLVHRLIEECILFNMSKEECMEALSKHANINPVITSTVWKELAKENQEFFEVYSRSRAERASERETKERIQNMVSDSSKDRV*	93
	Phaseolus vulgaris	Phvul.003G061900.1	Phaseolus vulgaris_2	B	MHHSHQYPLPCLYCHPHSYIRMVQNLIERCMLFHMSQEQCIRALAEHAGIKPLVTVTVWKELQKENKEFFRAYLQVVTPRPFIGRYFQRASKLARRKHRKR*	102
	Phaseolus vulgaris	Phvul.007G010001.1	Phaseolus vulgaris_3	E	MGDSSKSSSSSSPASYIHMVQHLIEKCLIFHMTKEECMEALSKHANINPVITSTVWNELEKENKEFFEPYHMKWKGKKERVSEEETTQIIEKMISESDSSKDAEED*	107
	Phaseolus vulgaris	Phvul.007G159200.1	Phaseolus vulgaris_4	H	MFSTFSLLPPFSNQFKKISFSFTVYRIFKVIMEDSPSAAYIHQVHRLIEECILFNMNEEECKEALSKYANIKPVITSTVWKELEKENKEFFEAYSSSQAEGGSKAEKRQKILVMASELKNSSNEKI*	127
	Phaseolus vulgaris	Phvul.008G015900.1	Phaseolus vulgaris_5	E	MGESSNSSASYIHMVHHLIEKCLIFHMSKEECMEALSKHANIKPVITSTVWKELEKENKEFFEEYAKAKSKEDRMSEEETSQMIQKMISDSTKGGSSH*	99
	Populus trichocarpa	Potri.006G213500.1	Populus trichocarpa_1	G	MGDSSASYIHMVHHLIEECIIFNMSKEECMEALSKHADIKPVITSTVWKELEKENKEFFEAYEKRRGEKAVQEGDKSTGSKT*	83
	Populus trichocarpa	Potri.008G189100.1	Populus trichocarpa_2	B	MYHEGHQHLLPCLRCHPHSYIRMVQHLIERCLLLQMSRDQCIKALYKHANIRPIVTLTVWRELQKENRDFFQAYFHSVYPRPFTSKSKPQDLQVTLRNALIPQNYKYGRELRTHVF*	117
	Populus trichocarpa	Potri.010G042300.1	Populus trichocarpa_3	B	MYHYGHHHRLPCLRCHPHSYIRMVQHLIERCLLLHMSRDQCVKALAKHASVHPLVTLTGHLIDLTGFLTIVLASLANILDLYMYVFLAVWRELQQENREFFHAYFHSISPRHFTSKSQLSPELTSHLKKFINCTKLFICTRIKDCKPLSRILARRHAYTFTSIKCSKTIYSINFLITKLALAAITLHLQMYGAKNIANYINSYL*	205
	Populus trichocarpa	Potri.010G211500.1	Populus trichocarpa_4	E	MGDSSASYIHMVQHLIEKCLIFNMTKEECMEALSKHANIEPVITSTVWKELEKENKEFFEAYAQSKSKDDRMSEEETSRVIQRMISQQSESESSKNHDPDE*	102
	Prunus persica	Prupe.1G250400.1	Prunus persica_1	B	MYHNHHLGPCLLCNPHSYIRMVQHLIERCLLLHMSCDQCIKALAEHASIRPIVTLTVWRELQKENRHFFQAYFHSISPRPLMGSYIQRGPRFARRKHY*	99
	Prunus persica	Prupe.2G227200.1	Prunus persica_2	E	MGDSSSASYIHMVQHLIEKCLIYHMSKEECMEALSKHANIEPVITSTVWNELEKVNKEFFEAYAQSQNKGDRMSEEETSQLIQKMISDSKDSDD*	95
	Prunus persica	Prupe.6G248700.1	Prunus persica_3	F	MVVTCMIIMINQVHHLIEECIIFNMSKEECMEALSKHANIKPVITSTVWKELEKENKEFFEAYTKNRETRASEMEITKQRIEKMLFDLSQKDSSDDDDQK*	101
	Ricinus communis	28067.m000104	Ricinus communis_1	E	MGDSSASYIRMVQHLIERCLIFRMTKEECMEALSKHANITPVITSTVWNELEKENKEFFEVYAQSKSKDDRMSDEETTQMIQKMVLEPSRDPDDQTSQ	98
	Ricinus communis	28637.m000210	Ricinus communis_2	F	MQVHHLIEECIIFNMTREECMEALSKHANIKPVITSTVWNELEKENKEFFEAYKNKKENQNEAQDPKHD	69
	Ricinus communis	29631.m001045	Ricinus communis_3	B	MQQQQQMNEQRIPSNASYSFKWLWTRPRRRNFLKMYHSHQDHLLPCLHCHPHSYIRMVHHLIERCLLLHMSRDQCIQALAEHASIRPLVTLAVWRELEKENWDFFQAYSRSVPFRPFPRKAL	122
	Ricinus communis	29917.m001973	Ricinus communis_4	B	MYHEHHLPCLHCQPQEYIRMVQHLIERCLLFHMSRDDCIKALEKHANIQPVITLAVWRGLLKENKGFFQAYFDAISPAFSSRFPWKEYNNFGRRKQWK	98
	Ricinus communis	29939.m000530	Ricinus communis_5	E	MGDSSASYIHMVQHLIEKCLIFHMTKEECMEALSKHANITPVITSTVWNELEKENKEFFEAYIESKRKDDRMSEEETSQMIQKMISESSKDSDDQQTSQ	99
	Salix purpurea	SapurV1A.0023s0980.1	Salix purpurea_1	E	MGDSSASYIHMVQHLIEKCLIFNMTKEECMEALSKHANIEPVITSTVWKELEKENKEFFEAYAQSKSNDDRMSEEETSKMIQKIISQPPESSKDHDPDE*	100
	Salix purpurea	SapurV1A.0269s0220.1	Salix purpurea_2	B	MMYHYGHHSRPPCLRCHPHGYIRMVQHLIERCLLLQMSRSQCLKALAKHARVHPLVTLTVWRELQKENRDFFQAYFHSISPRQTQVRANLQAKYII*	97
	Salix purpurea	SapurV1A.1939s0040.1	Salix purpurea_3	G	MGDDSSASYIHMVHHLIEECIIFNMSKEECMEALSKHANIKPVITSTVWKELEKENKEFFEAYEKRREEKAVQEGDKSTGSKT*	84
	Salix purpurea	SapurV1A.2369s0040.1	Salix purpurea_4	G	MGDDSSASYIHMVHHLIEECIIFNMSKEECMEALSKHANIKPVITSTVWKELEKENKEFFEAYEKRREEKAVQEGDKSTGSKT*	84
	Selaginella moellendorffii	69881	Selaginella moellendorffii_1	A	VQSLIEQCLLLNMNCDECVDALSTHSNVKPFVIPAVWNELKKENKSFFTAYEKHQE	56
	Selaginella moellendorffii	443776	Selaginella moellendorffii_2	X	MVEKAPEENVDIAFKAIGGGVSLLSPGAKASSDYHPARVLSVSNRFGLTFFATPAGFGVVTADVLELSSGPKPASASEKCLASVELEKVSIVELSKDELTLAVCAGFAVRFYRVPSLALKTDTRRFEIRDIGDDALIKDFQWCSLDQDKNKGKLLVGKIGEEPTFMKENVSAACWSQFGKQIMYATSMKLTIASSDFAKSFIINPRVEFPGCEEGLETHVDALRWISPQSIVISYVQSEDDEEITCPLLVLSASGRQQLDEVLISISEASTECSALAVTRRFPAIEASIIPPMNSPYMLAGGPKVFALSDDLWRADISMFDSSSDNALTGLAIDRTSLLKQPDPRNPEKLLPPSPVMLCTSLDSRLLLYSVLRLDGESWYSTGLIRIPSSLEEWASKSP…	1090
	Setaria italica	Seita.3G215000.1	Setaria italica_1	D	MGDSSSSSASYIRMVHHLIEKCICFNLNKEECMDALEKHANVNPVITSTVWKELEKENKEFFETYNKDRVERNIEAETMQRIQKMLAEAAASKTSDDDEG*	101
	Setaria italica	Seita.5G374200.1	Setaria italica_2	D	MDREGRRPVVGESAAAAEAMDDDVSSSPAAAEAMHDDGSLSPAAAEAMDDDGSSSPASYIRLVQHLIEKCICYSMNKEECMVTLEKHANIQPVITSTVWKELEKENREFFETYRKENREFFETYKKDRPGEESTQKNPSDEKPSAPKSSEPQTTTTTTRSSLPLPRAQTTTTTRTRS*	178
	Setaria italica	Seita.9G449000.1	Setaria italica_3	J	MALGDNSNPASYIHTVQHLIERCMTFGMSMEECMEALAKRADVQPVVTSTVWKELEKENKEFFDQYKQWMSEKRSATSNS*	81
	Setaria viridis	Sevir.3G220000.1	Setaria viridis_1	D	MGDSSSSSASYIRMVHHLIEKCICFNLNKEECMDALEKHANVNPVITSTVWKELEKENKEFFETYNKDRVERNIEAETMQRIQKMLAEAAASKTSDDDEG*	101
	Setaria viridis	Sevir.5G379400.1	Setaria viridis_2	D	MDREGRRPVVGESAAAAEAMDDDVSSSPAAAEAMHDDGSLSPAAAEAMDDDGSSSPASYIRLVQHLIEKCICYSMNKEECMVTLEKHANIQPVITSTVWKELEKENREFFETYRKENREFFETYKKDRPGEESTQKNPSDEKPSAPKSSEPQTTTTTTRSSLPLPRAQTTTTTRTRS*	178
	Setaria viridis	Sevir.9G452900.1	Setaria viridis_3	J	MALGDNSNPASYIHTVQHLIERCMTFGMSMEECMEALAKRADVQPVVTSTVWKELEKENKEFFDQYKQWMSEKRSATSNS*	81
	Solanum lycopersicum	Solyc00g280110.1.1	Solanum lycopersicum_1	E	MSNDHSSASYIHMVQHLIEKCLIYKMTKEECMEALSKHANIKPVITATG*	50
	Solanum lycopersicum	Solyc05g005230.2.1	Solanum lycopersicum_2	B	MYQQNQEYYHFPCLCCNPHTYIRMVQNMIERCLVVGMDRDECIKTLAIHARIRPLVTLTVWRELIKENKDFFQAYFTNISTPLPSLGFQREPRFGRRKLYYWQ*	104
	Solanum lycopersicum	Solyc05g054750.2.1	Solanum lycopersicum_3	E	MVQHLIEKCLIFHMTKEECIEALSKHANIKSVITITVWNELEKENKEFFEAYTKSNNKNRAIEAEAEAEASTMIQNLLLDHDHTKKSDME*	91
	Solanum lycopersicum	Solyc09g005730.2.1	Solanum lycopersicum_4	I	MGDSSSQYIHMVQHLIEECIIFNMSQEECMDALSKHANIQPIITSTVWKELEKENKEFFEAYNKKTREARRPSSIHDELEMSRQRIHCIMLDSSSNKDSKEKQ*	104
	Solanum lycopersicum	Solyc10g084600.1.1	Solanum lycopersicum_5	G	MGDSSAQYIHLVHRLIEECLLFNMSREECMEALSKHANIQPVITSTVWKELEKENKEFFKSYKKKDEDEESTSINNNNNNNNIIESKVEITRQRIHNLLLNSQLSKYKP*	110
	Solanum tuberosum	PGSC0003DMT400035154	Solanum tuberosum_1	X	MYHQNQEYYHFPCLCCNPHTYIRMVQNMIERCLVLGMDRDECIKTLAIHARIRPLVTLTVWRELIKENKDFFQAYFTNISTQVPSLSFQREPRFGRRKQYWQ*	103
	Solanum tuberosum	PGSC0003DMT400060454	Solanum tuberosum_2	B	MGDSPASYIYMVQHLIEKCLIFHMTKEECIEALSKHANIKSVITVTVWNELEKENREFFEAYAKSHNKNRAIEAKAEVEAEVEASTMIQKLLLDHDHTKKSDRE*	105
	Solanum tuberosum	PGSC0003DMT400061428	Solanum tuberosum_3	E	MGDSSSQYIHMVQHLIEKCIIFNMSQEECMDALSKHANIQPIITSTVWKELEKENKEFFEAYNKKRGEAKISASIHDELEMTRQRIHNIMLDSSSNKDSNDK*	103
	Solanum tuberosum	PGSC0003DMT400028723	Solanum tuberosum_4	I	MGDSSAQYIHLPAFAVSLSSPHTTEANVKDSASDEENEKALESFLLSNPNDVDALRNLMEIQIKNRKLVDAISTIDKLIELEPNETEWPLLKSHLYVYNGELELAKIGFSEILKKDPFRVEAYHGLVMVASQEDSVEELKEIKKKVEEGIKMCDKESKKGEMRDFMLLLAQIWVIESKYEDALKVYQELVKEEPKDFRPYLCQGIIHTLLRKKDEAEKSFEEYRRLVPQGHPYARYFDDNLIATKLFSQKVES*	254
	Sorghum bicolor	Sobic.001G415200.1	Sorghum bicolor_1	J	MAPGDDSNPASYIHTVQHLIERCMTFGMSMEECMEALAKRADVQPVVTSTVWKELEKENKEFFDKYKQWISEKRSASTS*	80
	Sorghum bicolor	Sobic.003G349100.1	Sorghum bicolor_2	D	MNDDASSSPASYIRLVQHLIEKCICYKLNKEECMETLEKHAKIMPVITSTVWKELEKENKEFFETYKKDRGVGPNTNQEAATTTGHHPSRVQQSCCSQESTTTMLQQKNLSGEQEQRVVEKEKRELFETYKKDRGEESTLQKKNPCDVQEKRVVEKEKRKNPCASKSSHDN*	172
	Sorghum bicolor	Sobic.009G165200.1	Sorghum bicolor_3	D	MGDSSSSASYIRMVHHMIEKCICFNLNKEECMDALEKHANVNPVVTATVWKELEKENKEFFETYNKEREERNIIEAETMERIQKMLSEAAASKSSDDDDDDG*	103
	Spirodela polyrhiza	Spipo0G0127100	Spirodela polyrhiza_1	B	FGLPCAFGPSLRYSVDNNDAALLSAGQGLLRLRYLGLEMRCGDERHRDHGLPCFHCHPGGYIRMVQHLIEKCLVLRMSRDDTVHALARRAGIRPLITLTVWKELLKENRSFFHEYFREISFRPSQLFPPKMAKSRNAFSLSDKAHPRIPSFSRRKQWRCTVDDLSTIEEVSAMSSLARAAPPF*	184
	Spirodela polyrhiza	Spipo29G0020900	Spirodela polyrhiza_2	A	MPPLKNLDQEFPVIDAEFRQFCSSHGIFSVEDFLVNDLYLLAAFAEGEAISDKLKQGIAQVLSIIDRQHQPWLNGLELLEDARMKKRFLPTGCQWVDSLLQGGLREGHLVELAGPSSSGKTQGKDETTRLCLLVVDSISSLITPILGGRDSHVLENAIETDCVLRVASNKVTNHMVGGEGGLPKPALGESWKSIPHVRLLLSREHGSSISTVSVLKHTSMVQHLIEQCLVFRMSQEECVEALSKHAGIKPVITSTVWKELERENGEFFAAYAQASHGEPWTSSRGETAAVSRNA*	295
	Spirodela polyrhiza	Spipo6G0069600	Spirodela polyrhiza_3	C	MGDAASASYIRMVQHLIEKCLVFHMSQDECVEALFKHADIKPVITCTVWKELEKENKEFFEAYAREMQHRAFQADAIQAIQKLLSEFASRDPGE*	95
	Theobroma cacao	Thecc1EG010410t1	Theobroma cacao_1	B	MVSNAWPREIMYCHNYNHHHVLPCLHCHPHSYIRMIQHLIERCLLLHMNRQQCVKALANYASIRPRITVTVWRELQKENRDFFQAYFHALSPRPFMGRFIQRKPRFERKKQ*	112
	Theobroma cacao	Thecc1EG022011t1	Theobroma cacao_2	G	MGGDSSASYIHMVHHLIEECLIFNMSKEECIEALSKHANIKPVITSTVWNELEKENKEFFEAYTRGRDQRATEIEKRQRIQSRLKASMRETIDKN*	96
	Theobroma cacao	Thecc1EG042970t1	Theobroma cacao_3	E	MGDSSSSYIHMVQHLIEKCLIFKMTKEECMEALSKHASIEPVITSTVWNELEKENKEFFEAYAQSQSKQDRMSEEETSQMIQKMISDSPKDHDD*	95
	Theobroma cacao	Thecc1EG047030t1	Theobroma cacao_4	B	MYHKHQLPCLHCQPHDYIRMVQHMIERCLLFQMSRDDCVKALAKHAKIEPIITLTVWKELLKENKGFFQAYFQANSPRQFNNWSTQSMATFRRRRHWR*	99
	Trifolium pratense	Tp57577_TGAC_v2_mRNA16035	Trifolium pratense_1	E	MGEPSSSSSSASYIHMVQHLIEKCLIFHMTKEECMEALSKHANIKPVITSTVWNELEKENKEFFEAYAKSKSKDERMSEEETNQMLKKIISDSSKGSTND*	101
	Trifolium pratense	Tp57577_TGAC_v2_mRNA22187	Trifolium pratense_2	H	MEDSPAAYIRLVHRLIEECILFNMSKEECMEALSKHANIKPVITSTVWKELEKENKEFFEAYLNNRAERASETEMRQRIRNMVLDSSK*	89
	Trifolium pratense	Tp57577_TGAC_v2_mRNA25639	Trifolium pratense_3	B	MVTELSTMHNHIHEYPLPCLYCHPHSYIRMVHNLIERCLIFQMSQDQCIKTLSEHAGIEPLVTLTVWRELQKENEEFFRAYLQQNIPQRPFMSKRF*	97
	Vitis vinifera	GSVIVT01005963001	Vitis vinifera_1	E	MGDSSASYIHMVQHLIEKCLIFHMSKEECMEALSKHADINQVITSTVWNELEKENKEFFEAYHTQTQTRDDRMSEAETNEMIQKMIADSKDSD*	94
	Vitis vinifera	GSVIVT01013777001	Vitis vinifera_2	B	MHNHHQLPCLHCHPHSYIRTVQHLIERCLLLRMSRDQCIKALAEHARIWPLVTLTVWRELLKENREFFQAYFHAISPRPCMRRQFYKAPRFARRKQYWK*	100
	Vitis vinifera	GSVIVT01023534001	Vitis vinifera_3	E	MGDSSASSASYIHMVQHLIEKCLIFHMTKEQCMEALSKHADIQPVITSTVWNELEKENKEFFEVYYTQTRTRDDDQMSETETTEMIQKMITKSSKHSDT*	100
	Vitis vinifera	GSVIVT01025604001	Vitis vinifera_4	I	MGESSASYIHMVQRLIEECIIFNMSREECMEALSKHADIKPVITSTVWKELEKENKEFFESYAKSREARGSDMETRENFQNMLSDSSERDTSES*	95
	Zea mays	AC233939.1_FGT004	Zea mays_1	J	MAPGAGDDSDPASYIHTVQHLIERCMTFGMSMEECMEALAKRADVQPVVTSTVWKELEKENKEFFDKYRQWISEKRSGSTS*	82
	Zea mays	GRMZM2G026910_T01	Zea mays_2	J	MAPGDDSNPAASYIHTVQHLIERCMTFGMSMEECMEALAKRADVLPVVTSTVWKELEKENKEFFDKYQEWISEKRSAGTS*	81
	Zea mays	GRMZM2G108723_T01	Zea mays_3	X	MGDSSSSSAAYIKMVHHMIEKCICFNLSKEECMDALEKHANVKPVVTSTVWKELEKENKEFFETYNKDREERKVEAETMARIEKMLSEAAASKSSDDEG*	100
	Zea mays	GRMZM2G370044_T01	Zea mays_4	D	MDDDDAASSSPAASYVRLVQHLIEKCICYKLNKEECMETLEKHAKVMPVITSTVWKELEKENREFFETYKKYLGQESALQKNPSDGQEQPSSASKSSDDDDD*	103
	Zea mays	GRMZM2G431963_T01	Zea mays_5	D	MAPGARDNSDPASYIHTVIKYPICGRSSWVMAQVQHLIERCMTFGMSMEEYMEALAKRADVQPVVTSTVWKELENTMVSVVPIRWPRSRDEVWKANIPHPCLTAEKSDQRWMVVNGDKINFPGGGTDFHTGAGKYIVHLAQMLNFPNGTLNNGGNIRNVLDVGCGVASFGAYLLSHDVLATSLAPSDVHENQIQLALERGISAALGVLGTRRLPYPSRSFEMAHCSRCRIDWLQKDGVLLLEVGRVLRPGGCFVYSSPEAYALDPFNRKIWRQMSDLARRMCWRVASKKN*	291
	Zea mays	GRMZM2G059134_T03	Zea mays_6	J	MEYRNIIASSWRRRRGSRTHHRRRRRLMDRNSASWRRRRRGRTRRLMDRNGASWRRRTAGRILPLLPRDQTRTTTRALARSISRAAPVATIECGRCRRSQDDRRFSIYRRRRTASRGRERRTVLRCMRVGPAHVAAGRIFTRLSVFEGHDTTGGGGGGYCQKKEAVLVPVVGLASRRTYVLCSGDPSNRQDGRAPGPRPTKHARFLPPPGPATLLLAPGASEQDVYGGWQIPRRARDVLFGRSSLQQRTQYTAGPRGSAGLTPVMLTCS*	270
	Zea mays PH207	Zm00008a001132_T01	Zea mays PH207_1	J	MAPGDDSNPAASYIHTVQHLIERCMTFGMSMEECMEALAKRADVLPVVTSTVWKELEKENKEFFDKYQEWISEKRSAGTS*	81
	Zea mays PH207	Zm00008a013382_T01	Zea mays PH207_2	D	MDDDASSSPAASYIRLVQHLIEKCICYKLNKEECMXKCICYKLNKEECMETLEKHAKIMPVVTSTVWKELEKENSEFFETYKRDRGGGGGGGGPRNLQEAAAGHHAPPHLQVQQSCCSQEPALVQKNHPPSDGVQEHRVVVVVEKEKRKDPPSASASADGQEQRVVEKKEKRKDPPSDGQERRVMAKENSRKDPSASSKSSDKDDDD*	208
	Zea mays PH207	Zm00008a025952_T01	Zea mays PH207_3	D	MGDSSSSSAAYIRMVHHMIEKCICFNLSKEECMDALEKHANVKPVVTSTVWKELEKENKDFFETYNKDREERKVEAETMARIEKMLSEAAASKSSDDEG*	100
	Zea mays PH207	Zm00008a027703_T01	Zea mays PH207_4	J	MAPGAGDNSDPASYIHTVIKYPICGRRSWVMAQVQHLIERCMTFGMSMEEYMEALAKRADVQPVVTSTGHYSSSSRDELGISV*	84
	Zea mays PH207	Zm00008a032944_T01	Zea mays PH207_5	D	MDDDDAASSSPAASYVRLVQHLIEKCICYKLNKEECMXKCICYKLNKEECMETLEKHAKVMPVITSTVWKELEKENREFFETYKKYRGEESAAALQKNPSDGQEQPSSASKSSDDNDDDDD*	122
	Zea mays PH207	Zm00008a035575_T01	Zea mays PH207_6	J	MLHACMMQVQHLIERCMTFGMSMEECMEALAKRADVQPVVTSTVWKELEKENKEFFDKYRQWISEKRSGSTS*	73
	Zostera marina	Zosma118g00200.1	Zostera marina_1	C	MINLNTLRRMGDSSAATYVRMVQYLIEKCLVFHMDRLECADALFKHANIQPVITTTVWKELEKENRDFFNTYFASMEQDGRVVDVDDNGCS*	92
	Zostera marina	Zosma175g00300.1	Zostera marina_2	C	MGESSDASYIQMVQHLIENCLICNMSREESVEAISKHADIKPVITNIVWKELEKENKEFFEAYGKEREKKIVEMKAVETIQKMLSQMTTKDDND*	95
	Zostera marina	Zosma354g00120.1	Zostera marina_3	C	MENVSAASYVRMVQYLIEKCLVYNMNEQECVAALSKHANIQPVIVATIWKELKKENKDFFKSYLRKMEDMRIVDEDDE*	79
	Zostera marina	Zosma52g01250.1	Zostera marina_4	B	MHVHQQPCLHCNPQTYIRVVQHLIELCLLLGMTRDDCVGAIAVHANIRPTITLIVWEQLMEENRDYFRAYHHQHQPFLLLHEFKDERS*	89

## Sheet: S.Table 4
	Supplemental Data Set 4. QC result of RNAseq analysis
	Sample ID	Total read bases (bp)	Total reads	GC(%)	AT(%)	Q20(%)	Q30(%)	Mapping rate(%)
	NT#1	6202135684	61407284	51.1	48.9	98.2	94.9	96.9
	NT#2	6751794854	66849454	50.9	49.1	98.2	94.8	96.6
	NT#4	5613015208	55574408	51.1	48.9	98.2	94.8	96.9
	Ospel1,2,3#1	7674592666	75986066	51.2	48.8	98.1	94.7	96.7
	Ospel1,2,3#3	6318912490	62563490	51.9	48.1	98.2	94.9	96.8
	Ospel1,2,3#4	7090068700	70198700	51.6	48.4	98.1	94.6	96.2
	OsPEL1-OE#2	6709583520	66431520	50.7	49.3	98.7	96	97.1
	OsPEL1-OE#3	7164389550	70934550	50.4	49.6	98.7	95.8	97.2
	OsPEL1-OE#4	6683760042	66175842	51.1	48.9	98.7	95.9	97.1

## Sheet: S.Table 5
	Supplemental Data Set 5. The significantly changed genes in Ospel1,2,3 compare to NT.
	Gene locus	log2 fold change	p-value
	LOC_Os03g18779	9.57021	0.04745
	LOC_Os08g10612	5.55739	0.04785
	LOC_Os03g02470	5.47438	0.0212
	LOC_Os11g28184	5.28888	0.0048
	LOC_Os12g31860	5.1202	0.0146
	LOC_Os06g08600	5.006	5e-05
	LOC_Os01g52240	4.83964	5e-05
	LOC_Os01g03340	4.7864	5e-05
	LOC_Os11g44960	4.67717	0.00845
	LOC_Os06g49350	4.64798	5e-05
	LOC_Os03g40080	4.64229	0.04745
	LOC_Os07g48060	4.51316	0.01575
	LOC_Os07g26100	4.18878	5e-05
	LOC_Os01g25470	4.05665	0.0329
	LOC_Os09g27820	3.9806	0.00075
	LOC_Os11g45180	3.90073	5e-05
	LOC_Os12g02210	3.87118	0.01385
	LOC_Os03g17200	3.86996	5e-05
	LOC_Os03g17810	3.81836	0.04465
	LOC_Os03g01012	3.63859	0.00775
	LOC_Os02g37190	3.61423	0.0351
	LOC_Os03g56944	3.59267	0.02435
	LOC_Os02g03130	3.59063	0.04005
	LOC_Os02g41840	3.55988	0.00135
	LOC_Os07g42560	3.49234	0.0016
	LOC_Os06g23140	3.45723	0.0007
	LOC_Os10g29400	3.43651	0.0102
	LOC_Os07g23640	3.4069	0.00175
	LOC_Os12g30824	3.31184	0.00085
	LOC_Os02g50740	3.22215	5e-05
	LOC_Os07g10850	3.21706	5e-05
	LOC_Os11g38780	3.0819	0.0499
	LOC_Os03g52370	3.07475	0.00205
	LOC_Os05g10680	3.01205	0.0486
	LOC_Os04g01850	3.00647	0.0001
	LOC_Os11g42200	2.9049	0.0001
	LOC_Os08g29760	2.88005	5e-05
	LOC_Os06g11210	2.84452	0.00255
	LOC_Os02g28180	2.8225	0.00295
	LOC_Os08g09040	2.82216	0.03965
	LOC_Os01g16200	2.81818	0.0312
	LOC_Os08g09060	2.78365	0.0335
	LOC_Os02g21320	2.76732	0.04105
	LOC_Os03g39910	2.73321	0.00785
	LOC_Os04g41620	2.7052	0.00205
	LOC_Os07g46852	2.70297	5e-05
	LOC_Os10g38940	2.68492	5e-05
	LOC_Os05g43120	2.68445	0.00325
	LOC_Os01g49710	2.62329	0.0051
	LOC_Os01g42860	2.61819	0.0346
	LOC_Os02g06630	2.59579	0.00025
	LOC_Os04g38540	2.56678	5e-05
	LOC_Os06g48290	2.51393	0.0325
	LOC_Os12g24330	2.48667	0.00695
	LOC_Os02g13600	2.4771	0.0496
	LOC_Os05g34170	2.46216	5e-05
	LOC_Os05g35690	2.41949	0.0088
	LOC_Os03g52380	2.35235	0.00755
	LOC_Os11g29920	2.34779	0.0091
	LOC_Os04g14780	2.33685	0.0002
	LOC_Os03g17790	2.31507	0.00645
	LOC_Os03g51920	2.29568	5e-05
	LOC_Os02g13780	2.286	0.0103
	LOC_Os07g06834	2.28315	0.0016
	LOC_Os06g08570	2.27683	5e-05
	LOC_Os01g22352	2.27505	0.00845
	LOC_Os05g31140	2.22815	0.00155
	LOC_Os09g28370	2.22682	0.0015
	LOC_Os10g20610	2.22651	0.00635
	LOC_Os10g40090	2.21766	0.0076
	LOC_Os04g58200	2.19293	5e-05
	LOC_Os02g51930	2.19207	0.00215
	LOC_Os01g28500	2.18555	0.0119
	LOC_Os06g16040	2.18412	0.00115
	LOC_Os05g30760	2.17139	0.0012
	LOC_Os04g32620	2.14991	5e-05
	LOC_Os08g37930	2.13538	0.00195
	LOC_Os01g71760	2.13176	0.0018
	LOC_Os02g13870	2.1119	5e-05
	LOC_Os07g05365	2.09822	0.0138
	LOC_Os12g24650	2.09333	5e-05
	LOC_Os06g21210	2.07847	0.0006
	LOC_Os03g03034	2.07639	0.02805
	LOC_Os07g07410	2.06824	0.0004
	LOC_Os11g37200	2.06035	5e-05
	LOC_Os06g39780	2.04882	0.0001
	LOC_Os03g18970	2.04809	0.0205
	LOC_Os03g22790	2.04596	5e-05
	LOC_Os01g48940	2.04188	0.0025
	LOC_Os08g02030	2.03832	0.0284
	LOC_Os06g21240	2.02917	0.00075
	LOC_Os12g39360	2.02228	5e-05
	LOC_Os08g31200	2.0174	0.00405
	LOC_Os03g55230	2.01347	5e-05
	LOC_Os01g13610	2.01143	0.00015
	LOC_Os01g71670	1.9931	0.01605
	LOC_Os07g26110	1.98601	0.0007
	LOC_Os12g02540	1.98569	0.00225
	LOC_Os03g52390	1.96345	0.0042
	LOC_Os09g20090	1.95814	0.02205
	LOC_Os08g36630	1.9574	0.02625
	LOC_Os03g30420	1.95254	0.0003
	LOC_Os02g36070	1.95084	0.00405
	LOC_Os06g04220	1.91904	0.0474
	LOC_Os05g40740	1.91759	0.02475
	LOC_Os07g06850	1.90171	5e-05
	LOC_Os01g68650	1.89854	0.00425
	LOC_Os12g43570	1.8898	0.02315
	LOC_Os01g56080	1.86042	0.00145
	LOC_Os02g12090	1.86017	0.03655
	LOC_Os06g07790	1.85666	0.0045
	LOC_Os10g28350	1.84775	0.0003
	LOC_Os08g18000	1.84702	0.0274
	LOC_Os07g10840	1.84573	5e-05
	LOC_Os02g49860	1.83492	0.0004
	LOC_Os08g02230	1.83022	0.0023
	LOC_Os06g12370	1.82454	5e-05
	LOC_Os10g38360	1.82351	0.0001
	LOC_Os11g02610	1.8176	5e-05
	LOC_Os01g23880	1.80731	0.026
	LOC_Os06g46270	1.80507	0.0001
	LOC_Os07g02624	1.80001	0.00725
	LOC_Os11g03820	1.79792	0.02865
	LOC_Os02g43820	1.79642	0.0333
	LOC_Os08g16050	1.78098	0.0021
	LOC_Os06g17450	1.77707	0.0057
	LOC_Os07g07930	1.75418	0.03445
	LOC_Os04g03210	1.75385	0.0398
	LOC_Os06g45890	1.75348	5e-05
	LOC_Os03g16600	1.74944	0.0086
	LOC_Os03g01300	1.74395	5e-05
	LOC_Os02g39710	1.74302	5e-05
	LOC_Os12g02450	1.73523	0.04225
	LOC_Os04g54210	1.72948	0.03725
	LOC_Os07g18162	1.72915	0.0369
	LOC_Os04g36710	1.72569	0.0416
	LOC_Os01g45640	1.72331	0.00075
	LOC_Os02g42310	1.72226	0.0002
	LOC_Os05g39790	1.71846	0.0344
	LOC_Os03g46060	1.71775	0.00125
	LOC_Os03g08320	1.71713	0.00895
	LOC_Os02g41510	1.71687	0.0413
	LOC_Os03g57520	1.71569	0.0477
	LOC_Os01g22249	1.70749	0.00905
	LOC_Os03g06850	1.70411	0.0231
	LOC_Os07g48050	1.69299	0.02835
	LOC_Os01g28450	1.69248	5e-05
	LOC_Os01g01840	1.69073	0.0088
	LOC_Os08g38800	1.6901	5e-05
	LOC_Os02g41680	1.68928	5e-05
	LOC_Os12g25490	1.68353	0.0454
	LOC_Os04g50950	1.68225	0.04495
	LOC_Os12g02530	1.67968	5e-05
	LOC_Os12g43440	1.67672	0.0328
	LOC_Os06g35060	1.67486	0.00335
	LOC_Os10g35330	1.65996	0.0013
	LOC_Os03g18030	1.65637	0.0383
	LOC_Os04g37970	1.65177	0.01335
	LOC_Os02g38040	1.65152	0.0494
	LOC_Os07g03810	1.63939	0.0002
	LOC_Os07g06860	1.63788	0.00035
	LOC_Os08g04560	1.63629	0.00195
	LOC_Os11g34624	1.63172	0.0001
	LOC_Os01g15900	1.62506	0.0451
	LOC_Os06g22290	1.61508	0.00045
	LOC_Os12g42650	1.60794	0.03565
	LOC_Os06g36450	1.60192	0.001
	LOC_Os11g37700	1.58264	0.01375
	LOC_Os03g27110	1.56898	0.01605
	LOC_Os06g03610	1.56239	0.0403
	LOC_Os06g04900	1.54966	0.00235
	LOC_Os07g40640	1.54374	0.01745
	LOC_Os05g16930	1.53965	5e-05
	LOC_Os04g41680	1.52687	0.02165
	LOC_Os01g68140	1.52135	0.00765
	LOC_Os10g28080	1.51999	5e-05
	LOC_Os02g11870	1.51713	0.01645
	LOC_Os12g44070	1.51429	0.02045
	LOC_Os01g62430	1.50827	0.02765
	LOC_Os06g09310	1.50694	0.0246
	LOC_Os09g27750	1.48394	0.0242
	LOC_Os09g32730	1.48281	0.00835
	LOC_Os06g11090	1.48129	0.0225
	LOC_Os02g09220	1.469	0.00035
	LOC_Os09g33640	1.46864	0.0017
	LOC_Os01g61510	1.46834	0.04535
	LOC_Os10g39680	1.46733	5e-05
	LOC_Os05g38680	1.46622	5e-05
	LOC_Os05g09480	1.46417	0.0262
	LOC_Os02g04924	1.46386	0.0244
	LOC_Os03g12860	1.46152	0.009
	LOC_Os04g56120	1.45982	0.0232
	LOC_Os03g61150	1.45158	5e-05
	LOC_Os11g16590	1.44786	0.02545
	LOC_Os10g27480	1.44405	0.0244
	LOC_Os01g32364	1.44059	0.006
	LOC_Os09g27500	1.43494	0.01035
	LOC_Os11g02620	1.42741	0.01155
	LOC_Os12g02310	1.42264	0.03355
	LOC_Os04g20680	1.42035	0.031
	LOC_Os07g36570	1.41822	0.01135
	LOC_Os09g34214	1.41176	5e-05
	LOC_Os11g31400	1.41	0.0321
	LOC_Os03g03320	1.40613	0.0004
	LOC_Os01g15270	1.40476	5e-05
	LOC_Os03g56950	1.40435	5e-05
	LOC_Os02g05670	1.40382	0.0091
	LOC_Os10g35070	1.40054	0.0004
	LOC_Os03g44380	1.39428	0.00555
	LOC_Os04g10010	1.39381	0.03315
	LOC_Os09g24580	1.39263	0.03665
	LOC_Os07g43800	1.39213	0.0026
	LOC_Os02g43790	1.38357	0.00575
	LOC_Os05g03920	1.38349	0.0061
	LOC_Os05g49100	1.38251	0.0295
	LOC_Os01g49720	1.38238	0.01465
	LOC_Os10g34700	1.38234	0.01435
	LOC_Os06g30370	1.3813	0.0072
	LOC_Os12g26470	1.36762	0.0036
	LOC_Os01g08020	1.36078	0.00165
	LOC_Os02g39330	1.36028	0.00225
	LOC_Os03g20870	1.36009	0.00565
	LOC_Os10g40934	1.35369	0.0016
	LOC_Os01g48950	1.35309	0.00295
	LOC_Os02g17090	1.34909	0.0164
	LOC_Os07g46870	1.34322	0.00655
	LOC_Os05g38350	1.33923	0.00375
	LOC_Os03g49440	1.33843	0.00015
	LOC_Os10g38920	1.33785	0.0446
	LOC_Os10g42780	1.33578	0.0473
	LOC_Os01g10890	1.33336	5e-05
	LOC_Os10g37290	1.32966	0.03805
	LOC_Os12g24020	1.32788	0.0395
	LOC_Os07g03170	1.32519	0.00855
	LOC_Os06g15750	1.31644	0.0203
	LOC_Os01g48410	1.31275	0.0433
	LOC_Os06g36390	1.31196	0.0459
	LOC_Os07g08270	1.31181	0.04865
	LOC_Os06g50230	1.30884	5e-05
	LOC_Os04g36720	1.30497	5e-05
	LOC_Os10g41550	1.30017	0.04645
	LOC_Os02g11790	1.29673	0.0409
	LOC_Os09g34320	1.28914	0.00395
	LOC_Os07g44410	1.28807	0.02325
	LOC_Os05g30940	1.28066	0.0406
	LOC_Os11g45050	1.27881	0.02395
	LOC_Os08g13870	1.27299	0.00655
	LOC_Os01g19940	1.26733	0.024
	LOC_Os01g27190	1.26604	0.0224
	LOC_Os06g09980	1.26309	0.04995
	LOC_Os03g40770	1.2512	0.0029
	LOC_Os08g02700	1.23727	0.0077
	LOC_Os01g22370	1.23038	0.0004
	LOC_Os01g38110	1.2278	0.02665
	LOC_Os02g16070	1.22532	0.0273
	LOC_Os03g48060	1.22286	0.0023
	LOC_Os01g03390	1.22111	0.0167
	LOC_Os11g36830	1.20516	0.00175
	LOC_Os07g03040	1.19229	0.00065
	LOC_Os05g40810	1.1904	0.005
	LOC_Os10g38470	1.18997	0.00015
	LOC_Os07g35140	1.18763	0.0073
	LOC_Os08g10080	1.18525	0.0001
	LOC_Os12g43970	1.18415	0.0043
	LOC_Os01g05064	1.18309	0.0034
	LOC_Os03g09880	1.18258	0.0191
	LOC_Os02g36140	1.17789	0.01855
	LOC_Os02g15930	1.16923	0.03275
	LOC_Os05g10650	1.15927	0.0232
	LOC_Os03g47270	1.15733	0.01775
	LOC_Os03g19090	1.15678	0.01145
	LOC_Os01g21970	1.14811	0.0191
	LOC_Os07g01904	1.1478	0.0136
	LOC_Os04g17660	1.14724	0.0035
	LOC_Os06g44010	1.14415	0.0393
	LOC_Os03g03660	1.14343	0.0311
	LOC_Os01g03330	1.14181	0.04005
	LOC_Os06g39880	1.14147	0.00055
	LOC_Os05g16420	1.13908	0.04245
	LOC_Os02g01590	1.13826	0.04175
	LOC_Os12g44060	1.13532	0.0012
	LOC_Os05g25920	1.13519	0.0444
	LOC_Os03g58790	1.13432	0.0255
	LOC_Os08g43550	1.13199	0.00015
	LOC_Os03g37140	1.13094	0.02185
	LOC_Os12g07310	1.13082	0.0124
	LOC_Os04g33240	1.13071	0.0138
	LOC_Os05g50100	1.12113	0.00275
	LOC_Os06g04230	1.1188	0.0239
	LOC_Os06g48500	1.11672	0.0071
	LOC_Os04g39320	1.11329	5e-05
	LOC_Os07g10420	1.10869	0.01295
	LOC_Os02g28170	1.10735	0.04445
	LOC_Os01g56880	1.10572	0.0002
	LOC_Os07g48020	1.10562	0.00455
	LOC_Os11g06150	1.10503	0.0241
	LOC_Os08g35860	1.10449	0.0009
	LOC_Os03g15230	1.10086	0.00295
	LOC_Os05g38040	1.09675	0.00185
	LOC_Os04g51880	1.09448	0.0047
	LOC_Os04g29680	1.09241	0.04935
	LOC_Os01g08090	1.08648	0.00215
	LOC_Os03g31134	1.08592	0.00515
	LOC_Os03g06250	1.08377	0.02985
	LOC_Os04g49370	1.08243	0.03015
	LOC_Os06g16240	1.08	0.0085
	LOC_Os05g46530	1.07932	0.01545
	LOC_Os06g41450	1.07646	0.001
	LOC_Os11g06210	1.07507	0.02725
	LOC_Os01g08320	1.07483	0.00395
	LOC_Os05g10670	1.07435	5e-05
	LOC_Os12g16720	1.06551	0.0067
	LOC_Os02g36190	1.0636	0.0044
	LOC_Os02g27220	1.06277	0.00105
	LOC_Os05g50470	1.05416	0.0302
	LOC_Os09g04050	1.05372	0.0307
	LOC_Os03g48780	1.05324	0.0086
	LOC_Os02g09790	1.04868	0.02245
	LOC_Os11g14140	1.04799	5e-05
	LOC_Os05g36270	1.04775	0.00195
	LOC_Os01g42410	1.04771	0.00045
	LOC_Os03g06970	1.0445	0.0024
	LOC_Os06g24190	1.04322	0.00795
	LOC_Os09g35800	1.04176	0.00105
	LOC_Os01g63690	1.04011	0.03155
	LOC_Os01g06740	1.02998	0.0252
	LOC_Os01g55940	1.0298	0.0216
	LOC_Os08g40500	1.02393	0.01245
	LOC_Os07g13770	1.02385	0.00795
	LOC_Os02g49720	1.02309	0.03395
	LOC_Os06g11860	1.01923	0.00515
	LOC_Os03g63310	1.00929	0.0185
	LOC_Os02g37160	1.0057	0.00985
	LOC_Os09g28180	1.00522	0.0266
	LOC_Os01g04580	1.00452	0.01055
	LOC_Os03g08360	1.00336	0.04235
	LOC_Os04g37490	0.996929	0.0165
	LOC_Os04g35130	0.992883	0.02815
	LOC_Os04g37980	0.992576	0.004
	LOC_Os07g37310	0.989182	0.0443
	LOC_Os05g51570	0.987515	0.0317
	LOC_Os06g18990	0.982701	0.0205
	LOC_Os03g01320	0.981492	0.0067
	LOC_Os04g58710	0.98071	0.00045
	LOC_Os06g10520	0.974345	0.0052
	LOC_Os03g53800	0.96298	0.0067
	LOC_Os01g58280	0.959353	0.00065
	LOC_Os01g39970	0.95821	0.00675
	LOC_Os06g23114	0.955041	0.0216
	LOC_Os03g42810	0.954321	0.03805
	LOC_Os04g37820	0.953292	0.0027
	LOC_Os03g18850	0.951157	0.03945
	LOC_Os12g43380	0.943816	0.00045
	LOC_Os07g32010	0.942288	0.0051
	LOC_Os03g09250	0.935097	0.00615
	LOC_Os01g66100	0.93181	0.00035
	LOC_Os12g02320	0.928486	0.00105
	LOC_Os02g09240	0.923075	0.0094
	LOC_Os10g28050	0.922668	0.00045
	LOC_Os06g38830	0.919168	0.03795
	LOC_Os07g03710	0.917177	0.02955
	LOC_Os02g30540	0.913371	0.0195
	LOC_Os03g46070	0.910795	0.00425
	LOC_Os05g15770	0.909959	0.0046
	LOC_Os05g05040	0.90893	0.00125
	LOC_Os05g32970	0.908786	0.0086
	LOC_Os03g41350	0.907798	0.00425
	LOC_Os01g73170	0.904427	0.00935
	LOC_Os03g20420	0.90405	0.0297
	LOC_Os01g22010	0.900855	0.00065
	LOC_Os10g41100	0.898876	0.0492
	LOC_Os07g05620	0.897931	0.01365
	LOC_Os06g38660	0.89373	0.03035
	LOC_Os06g39110	0.890191	0.0099
	LOC_Os06g07600	0.889814	0.00095
	LOC_Os02g32450	0.886887	0.0227
	LOC_Os02g41650	0.883774	0.00135
	LOC_Os01g45250	0.879058	0.0043
	LOC_Os08g01150	0.878443	0.00085
	LOC_Os02g30714	0.878007	0.03215
	LOC_Os07g42160	0.876892	0.0352
	LOC_Os02g12420	0.875334	0.0268
	LOC_Os11g41100	0.870307	0.0066
	LOC_Os02g45930	0.867853	0.0053
	LOC_Os01g11910	0.867193	0.01245
	LOC_Os01g18860	0.864999	0.0028
	LOC_Os07g34850	0.864891	0.0236
	LOC_Os05g33840	0.861127	0.0009
	LOC_Os02g26210	0.856431	0.0011
	LOC_Os04g21350	0.851562	0.0011
	LOC_Os10g25550	0.849938	0.03865
	LOC_Os03g08490	0.846964	0.03875
	LOC_Os08g42700	0.840435	0.00355
	LOC_Os04g13210	0.840227	0.0277
	LOC_Os05g27780	0.837748	0.00155
	LOC_Os11g15340	0.83714	0.0067
	LOC_Os11g02389	0.835882	0.00255
	LOC_Os05g41220	0.834649	0.0073
	LOC_Os09g30120	0.834165	0.01575
	LOC_Os01g27230	0.832428	0.0031
	LOC_Os03g56580	0.829526	0.01795
	LOC_Os06g42560	0.828467	0.0344
	LOC_Os12g42830	0.82183	0.045
	LOC_Os01g18670	0.819782	0.01355
	LOC_Os09g28230	0.816457	0.01395
	LOC_Os04g48880	0.816365	0.0278
	LOC_Os12g41680	0.816332	0.0264
	LOC_Os10g35930	0.811726	0.03575
	LOC_Os04g39350	0.811309	0.03735
	LOC_Os03g24950	0.808203	0.01045
	LOC_Os01g01660	0.808009	0.0015
	LOC_Os12g21950	0.791455	0.02485
	LOC_Os11g29870	0.791135	0.0393
	LOC_Os07g06880	0.789293	0.02335
	LOC_Os01g69030	0.788811	0.02855
	LOC_Os01g51870	0.788502	0.02365
	LOC_Os07g09970	0.787107	0.005
	LOC_Os05g27010	0.782223	0.0309
	LOC_Os02g07690	0.781919	0.0232
	LOC_Os01g12160	0.779763	0.0431
	LOC_Os09g28354	0.778367	0.04185
	LOC_Os02g16060	0.77806	0.04685
	LOC_Os07g35510	0.77707	0.00715
	LOC_Os03g10100	0.77645	0.0111
	LOC_Os05g04584	0.77469	0.0062
	LOC_Os09g04310	0.771754	0.01935
	LOC_Os02g41630	0.770602	0.00265
	LOC_Os06g50390	0.769505	0.04685
	LOC_Os01g61080	0.768064	0.02805
	LOC_Os01g55240	0.765174	0.03785
	LOC_Os05g35290	0.761973	0.02955
	LOC_Os12g03640	0.761839	0.04765
	LOC_Os08g38710	0.759125	0.0062
	LOC_Os03g15050	0.757914	0.03215
	LOC_Os02g33820	0.756764	0.0041
	LOC_Os02g32520	0.753972	0.04675
	LOC_Os02g44820	0.753772	0.01665
	LOC_Os10g36848	0.753722	0.0112
	LOC_Os12g02980	0.753145	0.01825
	LOC_Os08g31580	0.752288	0.00315
	LOC_Os04g43710	0.749274	0.00955
	LOC_Os09g39770	0.747461	0.03775
	LOC_Os03g29410	0.746688	0.02095
	LOC_Os08g38900	0.744527	0.00655
	LOC_Os01g47070	0.74394	0.0084
	LOC_Os06g48680	0.741514	0.0329
	LOC_Os10g39710	0.741491	0.0382
	LOC_Os02g09490	0.740904	0.00565
	LOC_Os04g35540	0.738953	0.0454
	LOC_Os06g35165	0.727608	0.02605
	LOC_Os01g32780	0.725598	0.0497
	LOC_Os01g58240	0.723939	0.0241
	LOC_Os01g71340	0.723072	0.0312
	LOC_Os05g04640	0.722822	0.03635
	LOC_Os04g53850	0.716259	0.03015
	LOC_Os05g44420	0.715425	0.03465
	LOC_Os06g03930	0.712044	0.007
	LOC_Os06g45570	0.709805	0.01165
	LOC_Os02g08100	0.704816	0.0057
	LOC_Os05g12481	0.703695	0.04585
	LOC_Os01g41240	0.701506	0.03495
	LOC_Os03g55410	0.694052	0.0143
	LOC_Os06g06290	0.690198	0.0174
	LOC_Os10g30450	0.684883	0.0408
	LOC_Os10g41230	0.682129	0.02255
	LOC_Os06g44450	0.680117	0.0099
	LOC_Os07g16970	0.678202	0.03775
	LOC_Os01g07170	0.677905	0.0392
	LOC_Os07g08390	0.677601	0.02775
	LOC_Os10g38870	0.674316	0.03145
	LOC_Os10g33104	0.671047	0.0347
	LOC_Os02g55600	0.670107	0.0284
	LOC_Os10g33210	0.663168	0.0154
	LOC_Os01g03914	0.657539	0.02345
	LOC_Os12g02340	0.651753	0.015
	LOC_Os01g04350	0.650096	0.0163
	LOC_Os11g16550	0.648685	0.01645
	LOC_Os12g28015	0.647452	0.01555
	LOC_Os06g04920	0.645405	0.0348
	LOC_Os03g04110	0.645344	0.02735
	LOC_Os03g12290	0.642193	0.03065
	LOC_Os07g09190	0.639501	0.04125
	LOC_Os05g35460	0.637238	0.0156
	LOC_Os08g40510	0.637117	0.0165
	LOC_Os04g32110	0.635914	0.0133
	LOC_Os11g07960	0.633903	0.01515
	LOC_Os08g33150	0.63282	0.042
	LOC_Os12g36830	0.631224	0.02295
	LOC_Os04g15690	0.624129	0.02525
	LOC_Os02g46980	0.620052	0.0144
	LOC_Os03g10880	0.616213	0.0236
	LOC_Os09g30340	0.615999	0.0308
	LOC_Os05g18604	0.615622	0.0319
	LOC_Os08g34280	0.615184	0.0251
	LOC_Os03g06630	0.612536	0.02135
	LOC_Os05g03860	0.604386	0.0181
	LOC_Os01g64520	0.601202	0.0296
	LOC_Os09g26620	0.600561	0.0374
	LOC_Os03g04570	0.582913	0.02845
	LOC_Os04g51560	0.581422	0.04845
	LOC_Os09g23350	0.578263	0.0278
	LOC_Os06g15330	0.577924	0.02095
	LOC_Os12g08770	0.577099	0.0419
	LOC_Os10g31330	0.576403	0.04685
	LOC_Os01g02570	0.574771	0.04125
	LOC_Os10g34930	0.571016	0.0484
	LOC_Os05g30350	0.56819	0.0424
	LOC_Os01g03310	0.565394	0.0495
	LOC_Os07g42730	0.564807	0.04085
	LOC_Os10g39430	0.557231	0.04325
	LOC_Os01g62760	0.557037	0.0441
	LOC_Os01g10610	0.547691	0.04805
	LOC_Os03g56310	0.546317	0.0411
	LOC_Os03g22490	0.541378	0.04865
	LOC_Os01g14440	0.534808	0.04085
	LOC_Os02g10120	0.531169	0.03605
	LOC_Os06g49490	0.530332	0.0426
	LOC_Os02g49680	0.529896	0.0359
	LOC_Os03g55590	0.525333	0.05
	LOC_Os01g32330	0.519511	0.04305
	LOC_Os07g33780	0.508942	0.0461
	LOC_Os01g48930	0.508588	0.0431
	LOC_Os08g44320	-0.501585	0.0482
	LOC_Os02g58150	-0.502043	0.04725
	LOC_Os03g24020	-0.502351	0.0483
	LOC_Os10g35010	-0.505315	0.04215
	LOC_Os03g03020	-0.505977	0.0483
	LOC_Os06g02500	-0.506461	0.04565
	LOC_Os07g39430	-0.508496	0.04515
	LOC_Os06g39690	-0.511332	0.04415
	LOC_Os04g50110	-0.512651	0.0396
	LOC_Os03g63910	-0.512786	0.0418
	LOC_Os01g17150	-0.512901	0.04295
	LOC_Os01g50930	-0.513707	0.0449
	LOC_Os01g74190	-0.514415	0.0406
	LOC_Os01g60280	-0.515792	0.04345
	LOC_Os06g12630	-0.517134	0.0471
	LOC_Os11g38030	-0.517556	0.0412
	LOC_Os01g37820	-0.518154	0.0423
	LOC_Os02g09750	-0.52277	0.04105
	LOC_Os03g01350	-0.522895	0.0409
	LOC_Os05g01270	-0.524098	0.048
	LOC_Os08g09270	-0.524864	0.04105
	LOC_Os03g40020	-0.525511	0.0378
	LOC_Os02g33500	-0.525769	0.03875
	LOC_Os04g41340	-0.526205	0.04135
	LOC_Os07g30670	-0.526261	0.04445
	LOC_Os03g11310	-0.528509	0.0486
	LOC_Os04g11400	-0.529443	0.0411
	LOC_Os01g13570	-0.530136	0.03835
	LOC_Os10g01080	-0.530161	0.03745
	LOC_Os12g13460	-0.530282	0.0369
	LOC_Os03g09060	-0.530615	0.04435
	LOC_Os03g59774	-0.530893	0.0413
	LOC_Os03g19560	-0.5312	0.0466
	LOC_Os05g27100	-0.531658	0.0461
	LOC_Os02g47560	-0.531883	0.0488
	LOC_Os11g32500	-0.534562	0.03835
	LOC_Os07g38230	-0.534654	0.036
	LOC_Os02g13970	-0.535545	0.0446
	LOC_Os07g35004	-0.535949	0.04975
	LOC_Os05g25370	-0.536989	0.04525
	LOC_Os05g28200	-0.537033	0.0354
	LOC_Os10g04730	-0.537283	0.03425
	LOC_Os01g16290	-0.538938	0.03755
	LOC_Os02g51480	-0.540321	0.0357
	LOC_Os01g60650	-0.541432	0.04765
	LOC_Os05g33900	-0.541572	0.03805
	LOC_Os06g36840	-0.543617	0.0396
	LOC_Os02g51790	-0.543809	0.0306
	LOC_Os03g59640	-0.545406	0.02975
	LOC_Os07g46410	-0.546036	0.0297
	LOC_Os02g50174	-0.546988	0.03355
	LOC_Os07g07300	-0.547881	0.0373
	LOC_Os05g22940	-0.548342	0.03195
	LOC_Os10g40130	-0.549118	0.0352
	LOC_Os04g38750	-0.549451	0.02955
	LOC_Os08g09840	-0.549778	0.0356
	LOC_Os09g32030	-0.549935	0.0297
	LOC_Os01g07090	-0.550024	0.03075
	LOC_Os08g25700	-0.550195	0.03285
	LOC_Os08g13570	-0.551247	0.03865
	LOC_Os03g49220	-0.551823	0.04095
	LOC_Os01g72980	-0.551958	0.0364
	LOC_Os07g06940	-0.552078	0.0317
	LOC_Os02g29380	-0.552512	0.03005
	LOC_Os07g46600	-0.554162	0.0378
	LOC_Os06g40360	-0.554457	0.0372
	LOC_Os01g52010	-0.554615	0.0312
	LOC_Os03g52794	-0.554726	0.0378
	LOC_Os12g16200	-0.555539	0.0269
	LOC_Os04g45900	-0.555956	0.0286
	LOC_Os05g04070	-0.556095	0.0489
	LOC_Os07g46330	-0.55647	0.0394
	LOC_Os07g42750	-0.557123	0.04975
	LOC_Os01g26039	-0.557386	0.0283
	LOC_Os03g36750	-0.559132	0.0262
	LOC_Os09g24710	-0.559299	0.02985
	LOC_Os12g31000	-0.560105	0.0322
	LOC_Os09g29540	-0.560532	0.0495
	LOC_Os09g32760	-0.56073	0.04085
	LOC_Os02g17920	-0.561549	0.0289
	LOC_Os03g17174	-0.56167	0.0378
	LOC_Os01g50030	-0.56305	0.0318
	LOC_Os01g20110	-0.563204	0.0301
	LOC_Os09g15820	-0.56337	0.0384
	LOC_Os03g55720	-0.564677	0.0273
	LOC_Os03g45400	-0.564734	0.0345
	LOC_Os10g42700	-0.565356	0.02645
	LOC_Os08g32930	-0.565903	0.0275
	LOC_Os12g42810	-0.566372	0.0496
	LOC_Os01g68480	-0.566644	0.0377
	LOC_Os05g33520	-0.567013	0.0333
	LOC_Os03g15870	-0.567623	0.02595
	LOC_Os01g16124	-0.568048	0.0331
	LOC_Os06g46149	-0.568243	0.04535
	LOC_Os03g55164	-0.568913	0.0287
	LOC_Os11g38020	-0.569311	0.0244
	LOC_Os07g18240	-0.569561	0.0398
	LOC_Os08g02390	-0.569812	0.0349
	LOC_Os09g26810	-0.570225	0.0252
	LOC_Os03g12020	-0.570907	0.02435
	LOC_Os04g11820	-0.571577	0.03235
	LOC_Os01g48200	-0.571628	0.0317
	LOC_Os03g02640	-0.571879	0.03325
	LOC_Os01g61010	-0.572135	0.03625
	LOC_Os07g40580	-0.5727	0.0305
	LOC_Os01g01302	-0.572753	0.02285
	LOC_Os11g11960	-0.573373	0.02275
	LOC_Os09g36450	-0.573496	0.0319
	LOC_Os10g36860	-0.574251	0.0243
	LOC_Os02g52260	-0.574683	0.02325
	LOC_Os01g04630	-0.576012	0.0203
	LOC_Os09g31120	-0.577041	0.03405
	LOC_Os08g24390	-0.578559	0.0339
	LOC_Os03g62670	-0.579077	0.0309
	LOC_Os04g41510	-0.579144	0.02905
	LOC_Os09g38777	-0.579191	0.0426
	LOC_Os07g11110	-0.57975	0.0216
	LOC_Os01g58790	-0.580881	0.04725
	LOC_Os07g17250	-0.581682	0.03035
	LOC_Os02g51410	-0.58275	0.036
	LOC_Os03g58540	-0.584352	0.02745
	LOC_Os04g33460	-0.586945	0.02805
	LOC_Os03g64140	-0.587325	0.03695
	LOC_Os03g39830	-0.589482	0.02105
	LOC_Os02g57010	-0.589863	0.0223
	LOC_Os05g49890	-0.590279	0.029
	LOC_Os07g10490	-0.591199	0.01815
	LOC_Os09g37620	-0.591367	0.02485
	LOC_Os02g09940	-0.592141	0.0267
	LOC_Os12g34890	-0.592597	0.02105
	LOC_Os11g24450	-0.593444	0.0365
	LOC_Os02g17360	-0.593519	0.03055
	LOC_Os04g23820	-0.594127	0.0246
	LOC_Os11g43600	-0.594231	0.0211
	LOC_Os04g42030	-0.594484	0.0247
	LOC_Os02g05890	-0.595268	0.0205
	LOC_Os03g62170	-0.595344	0.02245
	LOC_Os04g52660	-0.596408	0.0389
	LOC_Os06g01400	-0.596558	0.02095
	LOC_Os02g57670	-0.596821	0.01735
	LOC_Os03g29730	-0.597308	0.042
	LOC_Os02g33149	-0.597421	0.02905
	LOC_Os06g13050	-0.597986	0.02235
	LOC_Os06g08720	-0.598578	0.02445
	LOC_Os12g17910	-0.599501	0.0446
	LOC_Os12g04260	-0.600225	0.01645
	LOC_Os09g10760	-0.600244	0.02025
	LOC_Os10g21360	-0.600713	0.03155
	LOC_Os03g37260	-0.601254	0.03245
	LOC_Os08g37700	-0.603857	0.042
	LOC_Os04g44924	-0.605008	0.02235
	LOC_Os01g17240	-0.60585	0.02725
	LOC_Os03g59264	-0.606023	0.02595
	LOC_Os06g16980	-0.606121	0.04475
	LOC_Os10g35030	-0.607203	0.0174
	LOC_Os01g07590	-0.608223	0.02985
	LOC_Os01g59920	-0.608286	0.03225
	LOC_Os03g04260	-0.608303	0.017
	LOC_Os03g02020	-0.609786	0.0481
	LOC_Os02g47360	-0.610526	0.02075
	LOC_Os06g18900	-0.610745	0.0475
	LOC_Os02g16709	-0.610801	0.02345
	LOC_Os04g34610	-0.612085	0.01435
	LOC_Os03g06139	-0.612219	0.01555
	LOC_Os07g05000	-0.612793	0.0162
	LOC_Os01g54540	-0.613549	0.01715
	LOC_Os08g24770	-0.613563	0.01995
	LOC_Os05g49920	-0.613633	0.01875
	LOC_Os02g13360	-0.613913	0.0388
	LOC_Os01g64700	-0.61439	0.043
	LOC_Os02g54710	-0.614963	0.026
	LOC_Os03g61260	-0.615411	0.016
	LOC_Os01g07800	-0.61553	0.02805
	LOC_Os03g04920	-0.615881	0.0487
	LOC_Os10g04720	-0.616283	0.0333
	LOC_Os02g33450	-0.617851	0.0278
	LOC_Os06g22690	-0.618368	0.01345
	LOC_Os01g31110	-0.618655	0.0146
	LOC_Os04g53230	-0.620259	0.0244
	LOC_Os04g13220	-0.624456	0.0179
	LOC_Os02g44570	-0.624791	0.04835
	LOC_Os03g53300	-0.624895	0.0156
	LOC_Os10g32540	-0.625435	0.0146
	LOC_Os01g61120	-0.625546	0.01475
	LOC_Os09g15850	-0.627353	0.04915
	LOC_Os01g70400	-0.628949	0.01495
	LOC_Os11g04490	-0.629	0.0445
	LOC_Os02g58554	-0.629176	0.0186
	LOC_Os02g02860	-0.630876	0.0143
	LOC_Os06g09880	-0.632682	0.0131
	LOC_Os04g56400	-0.635037	0.02965
	LOC_Os09g25550	-0.635148	0.0203
	LOC_Os03g57840	-0.637494	0.036
	LOC_Os11g26160	-0.638229	0.0134
	LOC_Os01g12080	-0.639068	0.017
	LOC_Os08g06530	-0.639543	0.01695
	LOC_Os11g01439	-0.639886	0.02885
	LOC_Os09g29520	-0.639943	0.0273
	LOC_Os01g56980	-0.640144	0.032
	LOC_Os01g22520	-0.641272	0.01425
	LOC_Os03g24860	-0.642699	0.0172
	LOC_Os01g46760	-0.643575	0.0351
	LOC_Os07g42770	-0.644474	0.0117
	LOC_Os10g07004	-0.645497	0.0268
	LOC_Os05g49880	-0.646089	0.01445
	LOC_Os02g52390	-0.647153	0.02835
	LOC_Os01g43120	-0.647448	0.0108
	LOC_Os10g32300	-0.648741	0.03135
	LOC_Os09g21250	-0.649441	0.02965
	LOC_Os02g51570	-0.651078	0.00975
	LOC_Os05g44330	-0.651635	0.02305
	LOC_Os10g39930	-0.652622	0.0113
	LOC_Os12g37530	-0.655511	0.04265
	LOC_Os05g47850	-0.655866	0.01335
	LOC_Os06g36710	-0.656022	0.0332
	LOC_Os10g02490	-0.656943	0.0151
	LOC_Os03g49710	-0.657057	0.00885
	LOC_Os02g19650	-0.658647	0.02205
	LOC_Os01g43330	-0.664839	0.0229
	LOC_Os03g05806	-0.665237	0.00985
	LOC_Os03g56840	-0.666867	0.01035
	LOC_Os06g43800	-0.666926	0.0092
	LOC_Os03g25960	-0.667402	0.00925
	LOC_Os02g43600	-0.669369	0.0077
	LOC_Os09g19290	-0.670029	0.01525
	LOC_Os02g30650	-0.671544	0.04875
	LOC_Os01g64660	-0.671794	0.0103
	LOC_Os09g26580	-0.671909	0.0124
	LOC_Os12g33120	-0.672769	0.01475
	LOC_Os04g54380	-0.673673	0.03195
	LOC_Os01g59090	-0.674799	0.0076
	LOC_Os04g05010	-0.676527	0.03595
	LOC_Os01g71190	-0.676672	0.0295
	LOC_Os11g12050	-0.67795	0.01185
	LOC_Os09g26530	-0.67985	0.0357
	LOC_Os04g51350	-0.680414	0.02395
	LOC_Os02g56200	-0.68056	0.00725
	LOC_Os02g02390	-0.680928	0.0072
	LOC_Os07g08150	-0.681524	0.0128
	LOC_Os07g25590	-0.681567	0.0275
	LOC_Os05g39120	-0.683138	0.0481
	LOC_Os05g23880	-0.683451	0.00825
	LOC_Os01g70930	-0.684143	0.02815
	LOC_Os01g14410	-0.686233	0.01055
	LOC_Os04g28210	-0.687105	0.00715
	LOC_Os12g17600	-0.687643	0.04745
	LOC_Os07g45070	-0.688035	0.01135
	LOC_Os09g09490	-0.689164	0.0257
	LOC_Os08g29170	-0.689377	0.0324
	LOC_Os01g53020	-0.689721	0.0162
	LOC_Os08g16570	-0.690026	0.01035
	LOC_Os01g63050	-0.691009	0.01205
	LOC_Os12g23180	-0.691238	0.0115
	LOC_Os03g13000	-0.695185	0.0292
	LOC_Os09g27010	-0.698142	0.0318
	LOC_Os11g15040	-0.69928	0.04585
	LOC_Os01g72330	-0.70069	0.0076
	LOC_Os05g49060	-0.703497	0.00905
	LOC_Os01g01120	-0.704715	0.0123
	LOC_Os09g02710	-0.706246	0.0062
	LOC_Os10g30080	-0.706912	0.04625
	LOC_Os08g23430	-0.709478	0.0067
	LOC_Os02g41580	-0.710294	0.03255
	LOC_Os02g41470	-0.710343	0.0095
	LOC_Os03g34040	-0.710855	0.00635
	LOC_Os10g10170	-0.712935	0.0343
	LOC_Os11g30210	-0.714807	0.0157
	LOC_Os01g11054	-0.715277	0.01255
	LOC_Os06g11800	-0.716865	0.01005
	LOC_Os02g50280	-0.717052	0.0061
	LOC_Os02g58790	-0.717287	0.0147
	LOC_Os07g35260	-0.717306	0.0078
	LOC_Os12g44310	-0.717377	0.0084
	LOC_Os04g49890	-0.718402	0.0089
	LOC_Os08g15460	-0.719124	0.0367
	LOC_Os01g71310	-0.722419	0.0073
	LOC_Os09g39290	-0.722593	0.03265
	LOC_Os03g52640	-0.723165	0.00675
	LOC_Os12g39110	-0.723805	0.01465
	LOC_Os07g32590	-0.726737	0.00445
	LOC_Os02g15750	-0.727873	0.0057
	LOC_Os03g17120	-0.730098	0.0261
	LOC_Os11g01140	-0.731173	0.00965
	LOC_Os05g49320	-0.736915	0.01215
	LOC_Os07g34950	-0.738538	0.02665
	LOC_Os01g24090	-0.739222	0.0139
	LOC_Os11g29720	-0.742287	0.0036
	LOC_Os07g09800	-0.746552	0.00385
	LOC_Os06g37450	-0.746584	0.0037
	LOC_Os01g56350	-0.74769	0.00745
	LOC_Os08g08205	-0.748044	0.04205
	LOC_Os02g36850	-0.748252	0.00525
	LOC_Os10g03550	-0.748581	0.01695
	LOC_Os04g55050	-0.751257	0.0078
	LOC_Os07g37230	-0.751747	0.0063
	LOC_Os02g06200	-0.754241	0.0159
	LOC_Os12g07650	-0.756275	0.0023
	LOC_Os07g48980	-0.758791	0.02375
	LOC_Os04g53310	-0.759419	0.0037
	LOC_Os05g02250	-0.759527	0.00545
	LOC_Os10g14870	-0.762041	0.00305
	LOC_Os06g46930	-0.762638	0.00315
	LOC_Os04g52606	-0.763679	0.03545
	LOC_Os04g01320	-0.764252	0.0469
	LOC_Os04g33060	-0.765327	0.00555
	LOC_Os06g05130	-0.766304	0.02005
	LOC_Os12g35460	-0.766784	0.01415
	LOC_Os12g16524	-0.767409	0.0448
	LOC_Os12g44150	-0.767526	0.00805
	LOC_Os08g30020	-0.768002	0.0413
	LOC_Os05g04120	-0.771499	0.01215
	LOC_Os04g54010	-0.776784	0.0188
	LOC_Os02g47600	-0.776889	0.0065
	LOC_Os08g24400	-0.778604	0.03405
	LOC_Os06g41480	-0.781854	0.0174
	LOC_Os05g50815	-0.786102	0.0283
	LOC_Os08g43230	-0.786399	0.0039
	LOC_Os12g04980	-0.787882	0.03255
	LOC_Os01g64960	-0.788374	0.01055
	LOC_Os03g63150	-0.789179	0.0336
	LOC_Os12g43340	-0.792136	0.00315
	LOC_Os05g44210	-0.799271	0.00725
	LOC_Os01g64270	-0.799941	0.00695
	LOC_Os04g57720	-0.800427	0.0196
	LOC_Os02g37654	-0.801698	0.0306
	LOC_Os03g63074	-0.802343	0.012
	LOC_Os11g44680	-0.803474	0.0086
	LOC_Os03g14040	-0.803855	0.00665
	LOC_Os11g04150	-0.805461	0.02675
	LOC_Os01g74300	-0.805522	0.0018
	LOC_Os03g04470	-0.80672	0.00305
	LOC_Os08g39810	-0.807287	0.01605
	LOC_Os03g03470	-0.808375	0.0073
	LOC_Os12g39120	-0.809158	0.00625
	LOC_Os09g36930	-0.809195	0.00715
	LOC_Os01g54050	-0.810414	0.0038
	LOC_Os02g21009	-0.813638	0.00385
	LOC_Os02g36450	-0.815473	0.0023
	LOC_Os04g10750	-0.818245	0.0199
	LOC_Os03g20100	-0.818956	0.0018
	LOC_Os09g14450	-0.819618	0.0102
	LOC_Os09g13440	-0.822288	0.00565
	LOC_Os05g42250	-0.826748	0.00785
	LOC_Os10g04270	-0.827781	0.0472
	LOC_Os02g52650	-0.827923	0.00565
	LOC_Os10g05130	-0.839345	0.0314
	LOC_Os12g19470	-0.841539	0.0232
	LOC_Os10g37180	-0.842411	0.0014
	LOC_Os09g30100	-0.842678	0.00935
	LOC_Os04g12430	-0.843307	0.04055
	LOC_Os04g59440	-0.84394	0.00155
	LOC_Os01g02800	-0.847066	0.02295
	LOC_Os05g04000	-0.847958	0.0156
	LOC_Os06g27760	-0.848469	0.00135
	LOC_Os05g41580	-0.84856	0.0049
	LOC_Os03g06330	-0.851438	0.00895
	LOC_Os02g13560	-0.852465	0.0292
	LOC_Os02g47620	-0.853233	0.00245
	LOC_Os10g04180	-0.853334	0.0114
	LOC_Os08g35160	-0.853797	0.0281
	LOC_Os09g28850	-0.854941	0.04995
	LOC_Os09g37710	-0.859067	0.022
	LOC_Os01g10800	-0.862439	0.00435
	LOC_Os09g29600	-0.86399	0.0072
	LOC_Os02g02770	-0.865376	0.0012
	LOC_Os01g63870	-0.865937	0.0094
	LOC_Os04g45860	-0.870145	0.00145
	LOC_Os11g37870	-0.872909	0.0265
	LOC_Os06g43180	-0.874585	0.0338
	LOC_Os01g44390	-0.876515	0.0121
	LOC_Os05g39800	-0.87664	0.0044
	LOC_Os04g03740	-0.87675	0.03635
	LOC_Os03g04720	-0.879035	0.0332
	LOC_Os06g44840	-0.879775	0.00155
	LOC_Os03g57680	-0.880716	0.0238
	LOC_Os11g39209	-0.881051	0.00615
	LOC_Os04g36800	-0.8816	0.00095
	LOC_Os04g35880	-0.885922	0.00645
	LOC_Os03g25500	-0.887131	0.00135
	LOC_Os07g10060	-0.887497	0.0326
	LOC_Os12g36910	-0.895193	0.0101
	LOC_Os01g23710	-0.898555	0.0155
	LOC_Os09g19300	-0.904734	0.01045
	LOC_Os11g46810	-0.908264	0.0007
	LOC_Os05g01970	-0.911187	0.03915
	LOC_Os04g10940	-0.912488	0.0003
	LOC_Os07g08160	-0.912553	0.00055
	LOC_Os06g18850	-0.914547	0.01215
	LOC_Os03g52680	-0.915517	0.01995
	LOC_Os07g28850	-0.920595	0.0025
	LOC_Os02g02120	-0.922367	0.006
	LOC_Os01g22980	-0.928649	0.0006
	LOC_Os07g05440	-0.931831	0.03315
	LOC_Os03g54040	-0.933761	0.00095
	LOC_Os05g25430	-0.937193	0.003
	LOC_Os06g10109	-0.940598	0.0139
	LOC_Os09g36630	-0.940922	0.01105
	LOC_Os07g41410	-0.944625	0.0006
	LOC_Os02g04680	-0.945106	0.008
	LOC_Os09g19380	-0.946771	0.00025
	LOC_Os07g10050	-0.946974	0.0377
	LOC_Os01g63620	-0.95801	0.0002
	LOC_Os10g29650	-0.962482	0.0012
	LOC_Os09g36680	-0.963327	0.00105
	LOC_Os04g24510	-0.963355	0.01915
	LOC_Os09g39740	-0.96462	0.0071
	LOC_Os08g06280	-0.966993	0.0028
	LOC_Os11g10520	-0.973175	0.03
	LOC_Os10g31864	-0.978779	0.00175
	LOC_Os05g16640	-0.980798	0.00415
	LOC_Os07g38830	-0.988949	0.0063
	LOC_Os04g02620	-0.99777	0.04665
	LOC_Os11g46900	-0.999441	0.00055
	LOC_Os12g02380	-1.00354	0.01855
	LOC_Os03g02690	-1.01622	0.0039
	LOC_Os07g38000	-1.01925	0.02825
	LOC_Os12g04500	-1.02385	0.0002
	LOC_Os08g39840	-1.0241	0.0002
	LOC_Os01g66820	-1.03407	0.04155
	LOC_Os04g40040	-1.03424	0.0001
	LOC_Os04g47360	-1.03935	5e-05
	LOC_Os10g25760	-1.05344	0.00565
	LOC_Os08g41440	-1.05822	0.00595
	LOC_Os03g01200	-1.06265	0.00015
	LOC_Os03g58570	-1.06489	0.00445
	LOC_Os11g42800	-1.0781	0.0152
	LOC_Os09g19390	-1.08485	5e-05
	LOC_Os06g28124	-1.08941	0.0006
	LOC_Os11g36140	-1.09414	0.0011
	LOC_Os01g17214	-1.10016	0.0001
	LOC_Os01g51980	-1.10073	5e-05
	LOC_Os01g45274	-1.10075	0.02655
	LOC_Os03g38350	-1.10242	0.0153
	LOC_Os01g04590	-1.10501	0.029
	LOC_Os08g06550	-1.11267	0.00015
	LOC_Os11g46870	-1.11423	0.0001
	LOC_Os02g06725	-1.11759	0.0148
	LOC_Os11g04720	-1.12979	0.0001
	LOC_Os08g28670	-1.13104	0.00275
	LOC_Os06g13320	-1.13273	0.02445
	LOC_Os05g20450	-1.14264	0.0198
	LOC_Os01g56780	-1.14887	0.00805
	LOC_Os07g45074	-1.1559	0.0034
	LOC_Os06g46940	-1.16137	0.01435
	LOC_Os11g20384	-1.1669	0.0184
	LOC_Os02g42430	-1.16739	0.0209
	LOC_Os06g47130	-1.17031	0.0011
	LOC_Os11g29990	-1.18291	0.00215
	LOC_Os06g06320	-1.18314	0.00045
	LOC_Os01g47900	-1.1976	0.00265
	LOC_Os01g02730	-1.20211	0.00055
	LOC_Os09g19400	-1.20314	5e-05
	LOC_Os08g02354	-1.20875	0.0286
	LOC_Os11g12300	-1.20995	0.0082
	LOC_Os08g23280	-1.21409	0.00265
	LOC_Os06g12320	-1.21963	0.0069
	LOC_Os10g34230	-1.22152	0.0134
	LOC_Os11g17330	-1.23166	0.00765
	LOC_Os03g10640	-1.23489	0.02725
	LOC_Os10g04290	-1.23559	0.00685
	LOC_Os12g39970	-1.25429	0.039
	LOC_Os01g08630	-1.25934	0.00135
	LOC_Os01g02790	-1.26148	5e-05
	LOC_Os01g71624	-1.26925	0.0379
	LOC_Os10g32348	-1.27415	0.044
	LOC_Os09g10340	-1.27896	5e-05
	LOC_Os01g03950	-1.29021	0.04935
	LOC_Os11g34210	-1.29655	0.0082
	LOC_Os01g02780	-1.30012	5e-05
	LOC_Os04g32800	-1.30756	0.00175
	LOC_Os10g35460	-1.31209	0.0013
	LOC_Os03g16090	-1.31334	0.02125
	LOC_Os01g34050	-1.31484	0.0484
	LOC_Os02g36880	-1.31915	0.0025
	LOC_Os11g25260	-1.3459	0.01655
	LOC_Os04g30030	-1.34705	5e-05
	LOC_Os01g04280	-1.35659	5e-05
	LOC_Os01g62610	-1.35858	0.0408
	LOC_Os06g49010	-1.37105	0.0453
	LOC_Os01g09220	-1.3803	0.00525
	LOC_Os06g14350	-1.40114	0.0059
	LOC_Os08g33740	-1.40234	0.0007
	LOC_Os12g07810	-1.40247	0.032
	LOC_Os04g30040	-1.41367	5e-05
	LOC_Os08g34240	-1.42223	0.0333
	LOC_Os05g50750	-1.45143	0.03085
	LOC_Os11g09070	-1.47243	0.0269
	LOC_Os04g08828	-1.4746	5e-05
	LOC_Os06g14406	-1.50975	0.00145
	LOC_Os11g17970	-1.52274	0.0181
	LOC_Os12g39100	-1.55651	0.00035
	LOC_Os07g14850	-1.55709	0.00545
	LOC_Os08g07890	-1.56739	0.0007
	LOC_Os07g05840	-1.57606	0.01445
	LOC_Os11g31770	-1.57829	5e-05
	LOC_Os09g26420	-1.59445	5e-05
	LOC_Os04g41229	-1.59962	0.0414
	LOC_Os01g74340	-1.60229	0.0191
	LOC_Os01g59840	-1.60779	0.0483
	LOC_Os03g04740	-1.65364	0.00445
	LOC_Os12g42190	-1.68256	0.0113
	LOC_Os01g04800	-1.70441	5e-05
	LOC_Os09g39190	-1.7071	0.00395
	LOC_Os06g38120	-1.71346	5e-05
	LOC_Os05g07420	-1.7213	0.04015
	LOC_Os04g40630	-1.72701	5e-05
	LOC_Os07g15570	-1.73393	0.03735
	LOC_Os10g41370	-1.79121	0.0081
	LOC_Os02g35000	-1.79348	0.0388
	LOC_Os12g32390	-1.79841	0.02555
	LOC_Os01g49750	-1.88834	0.0302
	LOC_Os06g28630	-1.89331	0.0001
	LOC_Os11g03290	-1.98342	0.02465
	LOC_Os02g45160	-2.00458	0.0169
	LOC_Os02g34760	-2.01267	0.00055
	LOC_Os02g37770	-2.12344	0.00135
	LOC_Os11g05190	-2.15546	0.01305
	LOC_Os01g45914	-2.23461	0.01005
	LOC_Os11g25700	-2.34765	5e-05
	LOC_Os03g01870	-2.52775	0.05
	LOC_Os02g47920	-2.59027	0.0456
	LOC_Os03g22210	-2.61428	0.0029
	LOC_Os08g44270	-2.63899	0.00425
	LOC_Os06g13240	-2.67478	0.0072
	LOC_Os03g22230	-2.79458	0.00275
	LOC_Os04g08824	-4.5411	5e-05

## Sheet: S.Table 6
	Supplemental Data Set 6. The significantly changed genes in OsPEL1-OE compare to NT.
	Gene locus	log2 fold change	p-value
	LOC_Os03g18779	10.1505	0.04745
	LOC_Os08g07080	9.79836	0.00425
	LOC_Os03g02470	9.23659	0.021
	LOC_Os02g02930	8.3828	0.0469
	LOC_Os01g41420	7.92494	0.03235
	LOC_Os02g14440	7.92392	5e-05
	LOC_Os11g02540	7.16436	0.01395
	LOC_Os04g52260	6.96159	5e-05
	LOC_Os12g34054	6.6959	0.0189
	LOC_Os06g48180	6.60739	0.0014
	LOC_Os09g04680	6.54358	5e-05
	LOC_Os10g21310	6.51885	5e-05
	LOC_Os01g04050	6.49463	5e-05
	LOC_Os01g03320	6.39429	5e-05
	LOC_Os06g39708	6.3932	5e-05
	LOC_Os12g10600	6.34987	0.01235
	LOC_Os01g71670	6.32802	5e-05
	LOC_Os10g36500	6.31918	5e-05
	LOC_Os01g28500	6.09025	5e-05
	LOC_Os12g34124	6.05215	0.0283
	LOC_Os10g21236	6.01044	5e-05
	LOC_Os02g50374	5.82655	0.04785
	LOC_Os03g26930	5.8232	0.01335
	LOC_Os07g02200	5.80406	0.03125
	LOC_Os01g47370	5.77328	0.00595
	LOC_Os01g03340	5.77267	5e-05
	LOC_Os01g58020	5.74979	5e-05
	LOC_Os07g05850	5.72517	5e-05
	LOC_Os07g05840	5.72036	5e-05
	LOC_Os08g36680	5.66902	0.0016
	LOC_Os12g43440	5.63922	5e-05
	LOC_Os10g38276	5.61049	5e-05
	LOC_Os01g51570	5.54577	5e-05
	LOC_Os05g10310	5.54503	5e-05
	LOC_Os10g38274	5.54139	0.0068
	LOC_Os01g01840	5.5233	5e-05
	LOC_Os01g62060	5.50011	5e-05
	LOC_Os02g37590	5.49254	0.0001
	LOC_Os07g06834	5.49212	5e-05
	LOC_Os01g03680	5.47649	0.0343
	LOC_Os03g08330	5.40227	5e-05
	LOC_Os10g36520	5.39999	0.04785
	LOC_Os07g34260	5.39739	0.0091
	LOC_Os11g44960	5.37792	0.00765
	LOC_Os01g50420	5.35135	0.02075
	LOC_Os12g10570	5.30725	0.049
	LOC_Os04g52250	5.28369	5e-05
	LOC_Os07g37620	5.2641	0.0443
	LOC_Os02g24598	5.26069	0.01625
	LOC_Os01g58049	5.25918	5e-05
	LOC_Os02g44710	5.22152	0.0318
	LOC_Os12g02210	5.20238	0.01235
	LOC_Os06g34070	5.19962	0.0001
	LOC_Os01g67540	5.17378	0.0001
	LOC_Os04g41680	5.12962	5e-05
	LOC_Os04g41620	5.09565	5e-05
	LOC_Os09g25070	5.08366	0.02205
	LOC_Os03g58290	5.03402	0.0002
	LOC_Os11g16310	5.0031	5e-05
	LOC_Os10g36170	4.98574	0.049
	LOC_Os09g25060	4.90677	5e-05
	LOC_Os07g24830	4.89287	0.01445
	LOC_Os02g18540	4.89243	0.0102
	LOC_Os07g44780	4.84358	0.04785
	LOC_Os11g45720	4.81858	0.04875
	LOC_Os10g25290	4.79314	5e-05
	LOC_Os07g46920	4.77673	0.0095
	LOC_Os05g30500	4.72242	5e-05
	LOC_Os02g01380	4.66301	5e-05
	LOC_Os07g07990	4.65813	0.01075
	LOC_Os09g25610	4.61146	5e-05
	LOC_Os06g06290	4.60736	5e-05
	LOC_Os07g44140	4.56604	0.02935
	LOC_Os12g02310	4.54113	5e-05
	LOC_Os04g52780	4.50683	0.00035
	LOC_Os12g14930	4.48832	0.00445
	LOC_Os06g14670	4.4634	0.00625
	LOC_Os08g39790	4.40137	0.01385
	LOC_Os03g28260	4.37324	0.00705
	LOC_Os02g48770	4.34155	0.01105
	LOC_Os08g28710	4.33958	0.0046
	LOC_Os08g35350	4.30256	0.04805
	LOC_Os05g33190	4.288	0.02475
	LOC_Os12g34014	4.271	0.02095
	LOC_Os09g38440	4.23825	0.00015
	LOC_Os04g44850	4.22228	0.0001
	LOC_Os03g09170	4.21422	0.04415
	LOC_Os01g42690	4.20595	0.02915
	LOC_Os01g50410	4.20344	0.0118
	LOC_Os02g14680	4.17374	0.0225
	LOC_Os11g36200	4.16816	5e-05
	LOC_Os01g14630	4.14928	0.00645
	LOC_Os05g10740	4.1434	0.0267
	LOC_Os04g32480	4.1248	0.02025
	LOC_Os04g16728	4.12239	0.0443
	LOC_Os02g53200	4.11691	0.0017
	LOC_Os06g30370	4.11152	5e-05
	LOC_Os02g53240	4.09549	5e-05
	LOC_Os11g45180	4.08552	5e-05
	LOC_Os01g53160	4.04781	0.0225
	LOC_Os10g41838	4.02521	0.0003
	LOC_Os06g25010	4.01735	0.0004
	LOC_Os12g31860	4.006	0.0191
	LOC_Os08g08990	4.00201	0.0175
	LOC_Os02g14280	3.99882	0.00075
	LOC_Os08g39770	3.98362	0.0187
	LOC_Os01g64310	3.97378	0.00045
	LOC_Os01g06882	3.97058	0.00085
	LOC_Os04g42620	3.96671	0.0144
	LOC_Os04g16830	3.95815	0.0107
	LOC_Os02g47470	3.95397	5e-05
	LOC_Os03g11210	3.94089	5e-05
	LOC_Os02g07380	3.93789	0.0001
	LOC_Os03g08900	3.9376	0.00815
	LOC_Os06g12460	3.93634	5e-05
	LOC_Os11g26760	3.93531	0.0156
	LOC_Os01g50940	3.93138	0.0003
	LOC_Os01g06876	3.91265	5e-05
	LOC_Os03g53860	3.90372	5e-05
	LOC_Os10g25230	3.89978	0.02255
	LOC_Os05g20570	3.89707	0.0013
	LOC_Os10g36880	3.89336	0.0004
	LOC_Os01g09220	3.89329	5e-05
	LOC_Os10g14180	3.87257	5e-05
	LOC_Os01g03290	3.8322	0.0136
	LOC_Os12g43450	3.82004	0.01635
	LOC_Os08g09060	3.81678	0.0118
	LOC_Os08g39780	3.8157	5e-05
	LOC_Os08g01514	3.80493	0.00045
	LOC_Os04g39010	3.80437	0.00015
	LOC_Os08g39240	3.78705	0.04885
	LOC_Os09g08890	3.7834	0.0275
	LOC_Os02g45780	3.76772	0.02055
	LOC_Os04g27810	3.7676	0.03475
	LOC_Os09g17146	3.76702	0.02335
	LOC_Os04g39380	3.76293	0.0225
	LOC_Os11g35490	3.76177	5e-05
	LOC_Os05g13620	3.75217	0.0226
	LOC_Os03g50810	3.74413	5e-05
	LOC_Os10g38080	3.74112	5e-05
	LOC_Os04g41570	3.73699	5e-05
	LOC_Os01g06870	3.72591	5e-05
	LOC_Os04g49650	3.72517	0.0127
	LOC_Os09g35010	3.69683	0.0004
	LOC_Os01g03310	3.69018	5e-05
	LOC_Os04g49500	3.68509	0.00035
	LOC_Os04g48290	3.66969	5e-05
	LOC_Os04g45750	3.6661	0.0184
	LOC_Os04g43800	3.66286	5e-05
	LOC_Os12g16130	3.66122	0.0002
	LOC_Os03g08520	3.65423	0.0003
	LOC_Os07g23640	3.64351	0.00135
	LOC_Os07g37730	3.6398	0.0003
	LOC_Os11g37970	3.63786	5e-05
	LOC_Os01g02300	3.62976	0.00095
	LOC_Os02g52010	3.62959	0.0004
	LOC_Os03g18890	3.61679	5e-05
	LOC_Os04g31550	3.59254	0.0485
	LOC_Os06g07790	3.59231	5e-05
	LOC_Os06g04230	3.58912	5e-05
	LOC_Os04g16820	3.58632	0.00055
	LOC_Os02g52210	3.56365	0.00565
	LOC_Os03g02750	3.56107	5e-05
	LOC_Os01g37460	3.55204	5e-05
	LOC_Os08g01220	3.55039	5e-05
	LOC_Os04g16740	3.54839	5e-05
	LOC_Os04g46000	3.53985	0.01975
	LOC_Os06g46950	3.53953	5e-05
	LOC_Os08g04310	3.51651	0.00065
	LOC_Os03g56260	3.51286	5e-05
	LOC_Os10g38160	3.48728	0.0117
	LOC_Os03g18030	3.48704	0.00035
	LOC_Os12g33944	3.47474	0.0079
	LOC_Os06g04240	3.46903	0.00055
	LOC_Os06g34120	3.46822	0.0003
	LOC_Os06g49000	3.46477	0.0008
	LOC_Os12g33946	3.4595	0.00035
	LOC_Os12g34094	3.4482	0.02695
	LOC_Os06g49350	3.44073	5e-05
	LOC_Os12g33300	3.43347	0.0024
	LOC_Os02g44720	3.41615	0.0113
	LOC_Os04g14690	3.40051	5e-05
	LOC_Os01g66010	3.40048	5e-05
	LOC_Os03g64050	3.39289	0.02245
	LOC_Os02g07400	3.38846	0.00145
	LOC_Os01g56240	3.38718	0.01745
	LOC_Os07g48040	3.37796	5e-05
	LOC_Os02g54060	3.36434	0.00215
	LOC_Os10g21396	3.36272	0.0128
	LOC_Os10g25140	3.34654	0.02065
	LOC_Os01g32460	3.34067	5e-05
	LOC_Os01g44110	3.33142	5e-05
	LOC_Os08g29030	3.32938	0.0005
	LOC_Os11g31940	3.32889	0.0003
	LOC_Os08g17500	3.32827	0.01665
	LOC_Os11g02424	3.3276	5e-05
	LOC_Os06g05470	3.3252	0.0476
	LOC_Os09g08910	3.32376	5e-05
	LOC_Os03g53540	3.31754	5e-05
	LOC_Os05g06990	3.31441	0.00265
	LOC_Os05g44060	3.29866	0.0428
	LOC_Os03g56270	3.29232	5e-05
	LOC_Os09g38130	3.29227	5e-05
	LOC_Os07g48060	3.29093	0.0289
	LOC_Os01g32364	3.27517	5e-05
	LOC_Os06g47250	3.26468	0.0252
	LOC_Os02g09930	3.24552	0.00385
	LOC_Os03g16950	3.24547	0.00105
	LOC_Os03g01300	3.24083	5e-05
	LOC_Os03g12660	3.23868	5e-05
	LOC_Os09g26780	3.23773	5e-05
	LOC_Os07g49114	3.22105	5e-05
	LOC_Os11g19730	3.21278	5e-05
	LOC_Os06g08090	3.20567	0.03905
	LOC_Os03g14250	3.20507	0.001
	LOC_Os10g42690	3.19624	5e-05
	LOC_Os01g08350	3.18514	0.03155
	LOC_Os03g57880	3.18486	0.04455
	LOC_Os01g49750	3.18127	0.0001
	LOC_Os03g62090	3.17873	5e-05
	LOC_Os12g42580	3.16985	0.02815
	LOC_Os04g38680	3.15941	0.02895
	LOC_Os06g38830	3.155	5e-05
	LOC_Os04g49210	3.15257	5e-05
	LOC_Os02g37290	3.15033	0.001
	LOC_Os02g51510	3.14287	0.0362
	LOC_Os11g18570	3.1344	0.0016
	LOC_Os12g37260	3.12917	5e-05
	LOC_Os11g26130	3.12123	5e-05
	LOC_Os02g37300	3.09883	0.00015
	LOC_Os11g45990	3.09584	0.0009
	LOC_Os08g38910	3.09434	0.002
	LOC_Os09g35030	3.0918	0.00385
	LOC_Os03g03810	3.08989	0.0166
	LOC_Os12g38170	3.08862	5e-05
	LOC_Os10g20794	3.08287	0.02425
	LOC_Os08g07660	3.0825	5e-05
	LOC_Os02g50404	3.08	0.02975
	LOC_Os01g03950	3.07905	5e-05
	LOC_Os02g50640	3.07856	5e-05
	LOC_Os04g51660	3.07379	0.0001
	LOC_Os09g17152	3.05344	0.0287
	LOC_Os02g07700	3.05241	0.0023
	LOC_Os01g11010	3.04809	0.03605
	LOC_Os02g26794	3.04596	0.04035
	LOC_Os01g50370	3.0426	0.01995
	LOC_Os09g27580	3.03948	0.0008
	LOC_Os01g36070	3.03519	5e-05
	LOC_Os02g51370	3.03223	0.0294
	LOC_Os04g59330	3.02038	0.00015
	LOC_Os08g09040	3.02006	0.03425
	LOC_Os02g41840	3.01507	0.00365
	LOC_Os01g19880	3.01462	0.02875
	LOC_Os02g51060	3.00305	5e-05
	LOC_Os02g54890	2.98877	5e-05
	LOC_Os02g42450	2.98206	0.00325
	LOC_Os01g72530	2.98109	5e-05
	LOC_Os12g33958	2.97743	0.00195
	LOC_Os02g14430	2.97621	0.0437
	LOC_Os11g05190	2.97553	5e-05
	LOC_Os05g48150	2.97169	0.00285
	LOC_Os01g56370	2.96126	0.00155
	LOC_Os04g45890	2.95925	0.00235
	LOC_Os07g26100	2.95083	0.0001
	LOC_Os11g02130	2.95068	0.03245
	LOC_Os02g12110	2.92756	0.045
	LOC_Os08g26840	2.92489	5e-05
	LOC_Os08g13920	2.91676	5e-05
	LOC_Os12g25490	2.9026	0.00225
	LOC_Os08g03610	2.8988	5e-05
	LOC_Os03g06840	2.88971	0.04295
	LOC_Os07g02140	2.88717	0.00245
	LOC_Os09g39430	2.88415	0.0026
	LOC_Os12g05930	2.87595	0.04545
	LOC_Os01g38610	2.87131	0.00255
	LOC_Os11g30560	2.87008	0.00155
	LOC_Os03g51650	2.86895	5e-05
	LOC_Os03g22250	2.8679	0.0462
	LOC_Os02g33680	2.86664	0.0001
	LOC_Os11g02379	2.85971	0.00015
	LOC_Os10g10300	2.83791	5e-05
	LOC_Os05g49240	2.83481	0.0022
	LOC_Os09g25560	2.83377	0.02795
	LOC_Os06g09870	2.83349	0.0029
	LOC_Os05g46610	2.83326	0.04135
	LOC_Os03g58850	2.83113	0.04915
	LOC_Os02g42150	2.83033	5e-05
	LOC_Os01g66530	2.82588	0.02975
	LOC_Os10g21418	2.82506	0.0029
	LOC_Os04g58810	2.82383	5e-05
	LOC_Os10g33040	2.81987	0.00045
	LOC_Os09g18230	2.81883	0.0221
	LOC_Os11g04300	2.81092	0.00205
	LOC_Os11g35980	2.80429	0.00375
	LOC_Os08g31760	2.80165	0.00495
	LOC_Os01g50400	2.79932	0.03955
	LOC_Os10g20780	2.79737	0.0302
	LOC_Os02g21320	2.79363	0.041
	LOC_Os01g37920	2.7816	5e-05
	LOC_Os10g37260	2.77262	0.00285
	LOC_Os03g08320	2.76564	0.00015
	LOC_Os02g51950	2.76359	0.003
	LOC_Os02g57350	2.75858	0.0039
	LOC_Os12g41110	2.74408	0.0462
	LOC_Os02g04130	2.73666	5e-05
	LOC_Os01g66840	2.73655	0.00015
	LOC_Os10g35980	2.73496	0.00385
	LOC_Os01g64110	2.73042	5e-05
	LOC_Os04g56840	2.72643	0.0319
	LOC_Os06g11760	2.72593	0.0034
	LOC_Os05g08640	2.72349	5e-05
	LOC_Os04g01850	2.72162	0.0002
	LOC_Os05g03620	2.71469	5e-05
	LOC_Os03g45450	2.71144	0.00235
	LOC_Os09g27700	2.70486	5e-05
	LOC_Os02g21350	2.70141	0.00225
	LOC_Os01g70190	2.69649	5e-05
	LOC_Os01g55510	2.69616	0.00295
	LOC_Os03g40670	2.68796	5e-05
	LOC_Os01g47760	2.68383	5e-05
	LOC_Os04g38042	2.67674	5e-05
	LOC_Os04g41960	2.6668	5e-05
	LOC_Os10g37240	2.66649	0.0001
	LOC_Os07g36570	2.66647	5e-05
	LOC_Os07g14600	2.66455	0.0269
	LOC_Os01g65790	2.66276	0.0057
	LOC_Os03g03600	2.65333	0.0499
	LOC_Os08g12880	2.64907	0.0395
	LOC_Os06g13180	2.64732	0.0041
	LOC_Os02g09480	2.64463	0.0001
	LOC_Os02g21340	2.64189	5e-05
	LOC_Os12g26870	2.62849	0.0035
	LOC_Os02g43820	2.62699	0.0029
	LOC_Os08g09010	2.62402	0.00435
	LOC_Os11g19240	2.60197	5e-05
	LOC_Os01g66760	2.58737	0.0003
	LOC_Os02g42160	2.58563	5e-05
	LOC_Os04g32620	2.58428	5e-05
	LOC_Os02g08440	2.58409	5e-05
	LOC_Os06g43090	2.58059	0.00415
	LOC_Os01g60420	2.56813	0.00445
	LOC_Os05g33644	2.56368	5e-05
	LOC_Os06g14406	2.55579	5e-05
	LOC_Os06g36560	2.55203	0.0047
	LOC_Os06g09310	2.55055	0.00015
	LOC_Os02g48560	2.54753	5e-05
	LOC_Os02g42190	2.54585	5e-05
	LOC_Os03g55430	2.53759	0.0006
	LOC_Os01g10640	2.53389	0.0004
	LOC_Os12g01370	2.52996	0.0006
	LOC_Os12g12514	2.52556	0.0045
	LOC_Os06g48030	2.52509	0.00345
	LOC_Os04g51820	2.5244	0.0002
	LOC_Os11g40930	2.52412	0.00315
	LOC_Os01g57004	2.51674	5e-05
	LOC_Os02g44230	2.51659	0.0006
	LOC_Os04g48830	2.50744	0.04615
	LOC_Os11g02530	2.50423	0.04465
	LOC_Os02g24205	2.5003	0.00455
	LOC_Os10g29400	2.49847	0.0328
	LOC_Os01g57960	2.49489	5e-05
	LOC_Os01g74370	2.49155	0.00915
	LOC_Os08g44770	2.49042	5e-05
	LOC_Os02g02840	2.48977	0.00775
	LOC_Os02g37330	2.48865	5e-05
	LOC_Os02g06630	2.48775	0.00035
	LOC_Os07g36590	2.4859	5e-05
	LOC_Os03g58790	2.48069	5e-05
	LOC_Os05g36090	2.47062	0.0048
	LOC_Os01g35330	2.46595	0.00035
	LOC_Os02g54130	2.46332	5e-05
	LOC_Os10g02260	2.46083	5e-05
	LOC_Os01g62950	2.46042	0.0071
	LOC_Os07g18162	2.4569	0.00465
	LOC_Os03g55540	2.44436	5e-05
	LOC_Os12g42280	2.43687	5e-05
	LOC_Os09g30230	2.43332	0.04745
	LOC_Os04g43680	2.43069	0.00045
	LOC_Os02g49160	2.42818	0.00805
	LOC_Os04g32540	2.42273	0.00685
	LOC_Os02g07110	2.42195	5e-05
	LOC_Os03g17480	2.41986	0.00705
	LOC_Os04g45520	2.41293	0.0059
	LOC_Os01g65780	2.41104	5e-05
	LOC_Os02g48870	2.40095	0.00105
	LOC_Os06g46435	2.39577	0.0008
	LOC_Os08g19420	2.39287	0.00065
	LOC_Os12g10590	2.38915	0.00835
	LOC_Os02g45390	2.38873	0.01295
	LOC_Os01g47080	2.38828	5e-05
	LOC_Os08g04340	2.3817	0.04395
	LOC_Os03g44420	2.38044	5e-05
	LOC_Os08g30340	2.37935	0.00675
	LOC_Os04g28420	2.37115	0.0005
	LOC_Os11g09680	2.36589	5e-05
	LOC_Os01g17050	2.36583	0.00895
	LOC_Os12g42190	2.36533	5e-05
	LOC_Os04g39350	2.35767	5e-05
	LOC_Os03g10820	2.35672	0.001
	LOC_Os08g04500	2.35581	5e-05
	LOC_Os06g21140	2.3528	5e-05
	LOC_Os03g58040	2.35143	5e-05
	LOC_Os09g25100	2.34807	0.04865
	LOC_Os11g20360	2.34207	0.03875
	LOC_Os01g60810	2.34145	0.0075
	LOC_Os03g11110	2.33946	0.00125
	LOC_Os01g02890	2.33893	0.00665
	LOC_Os10g40090	2.33841	0.00885
	LOC_Os06g45020	2.33419	5e-05
	LOC_Os10g37100	2.33037	0.0082
	LOC_Os11g29290	2.32926	0.00805
	LOC_Os06g10210	2.32523	0.0001
	LOC_Os06g11210	2.3231	0.0075
	LOC_Os03g04660	2.32222	5e-05
	LOC_Os09g32670	2.32165	0.00025
	LOC_Os07g12340	2.30537	5e-05
	LOC_Os08g39860	2.30406	5e-05
	LOC_Os01g58420	2.30216	5e-05
	LOC_Os08g40615	2.29957	0.00925
	LOC_Os02g49460	2.29933	0.01215
	LOC_Os08g29040	2.28769	0.0002
	LOC_Os12g17430	2.28389	0.00025
	LOC_Os05g46760	2.28139	0.0015
	LOC_Os02g17780	2.27926	5e-05
	LOC_Os04g27670	2.27194	0.0004
	LOC_Os09g11500	2.27082	0.0012
	LOC_Os10g10290	2.26995	0.00645
	LOC_Os07g02620	2.26731	0.00945
	LOC_Os07g49310	2.26631	5e-05
	LOC_Os02g39330	2.26586	5e-05
	LOC_Os03g21270	2.26146	5e-05
	LOC_Os03g06850	2.25988	0.00575
	LOC_Os07g38590	2.25424	5e-05
	LOC_Os12g17600	2.25332	0.0007
	LOC_Os04g39300	2.25016	0.0014
	LOC_Os03g08550	2.24676	0.00035
	LOC_Os11g04710	2.24633	5e-05
	LOC_Os01g48950	2.24013	5e-05
	LOC_Os12g02340	2.23656	5e-05
	LOC_Os11g47730	2.23117	0.034
	LOC_Os12g02450	2.22657	0.01375
	LOC_Os09g32510	2.22529	5e-05
	LOC_Os02g48360	2.22342	5e-05
	LOC_Os07g33910	2.21919	0.00135
	LOC_Os11g10710	2.21597	0.00155
	LOC_Os05g34780	2.2077	0.012
	LOC_Os03g46440	2.20603	5e-05
	LOC_Os05g13940	2.20523	5e-05
	LOC_Os05g43910	2.20276	5e-05
	LOC_Os01g51890	2.19976	5e-05
	LOC_Os10g39140	2.19875	5e-05
	LOC_Os02g36220	2.19604	0.00025
	LOC_Os01g63160	2.19375	0.0021
	LOC_Os03g08360	2.19097	0.0001
	LOC_Os03g58900	2.19053	0.0084
	LOC_Os08g36250	2.17814	0.00025
	LOC_Os06g44050	2.17793	0.0122
	LOC_Os02g06430	2.17481	5e-05
	LOC_Os02g39570	2.17384	5e-05
	LOC_Os07g47970	2.17089	0.00125
	LOC_Os03g18740	2.17046	0.00165
	LOC_Os07g23150	2.16621	5e-05
	LOC_Os01g50820	2.16609	0.00135
	LOC_Os11g10470	2.16415	0.01205
	LOC_Os01g25540	2.16379	0.0004
	LOC_Os06g05630	2.15965	0.01765
	LOC_Os09g34230	2.15326	0.00245
	LOC_Os06g39712	2.15321	0.0094
	LOC_Os01g40070	2.15293	5e-05
	LOC_Os11g11550	2.1526	0.0184
	LOC_Os08g02354	2.14924	5e-05
	LOC_Os08g34360	2.14057	0.01795
	LOC_Os03g18070	2.14052	5e-05
	LOC_Os06g39480	2.13476	0.01425
	LOC_Os04g29580	2.13329	0.0004
	LOC_Os10g31040	2.12916	5e-05
	LOC_Os05g51240	2.12479	5e-05
	LOC_Os12g05010	2.11876	0.00245
	LOC_Os02g15290	2.11337	0.0172
	LOC_Os10g37340	2.11112	0.00055
	LOC_Os01g28790	2.11088	5e-05
	LOC_Os04g15920	2.11051	0.0005
	LOC_Os05g33630	2.10675	0.00515
	LOC_Os10g40640	2.10258	0.00175
	LOC_Os04g50890	2.10202	5e-05
	LOC_Os08g40680	2.09641	0.0227
	LOC_Os01g37490	2.08917	0.0004
	LOC_Os01g65240	2.08159	0.01405
	LOC_Os10g20890	2.0811	0.01815
	LOC_Os08g30900	2.0648	0.0051
	LOC_Os06g21210	2.05962	0.0006
	LOC_Os02g14490	2.056	0.0209
	LOC_Os03g58300	2.05345	0.0001
	LOC_Os01g61080	2.05178	5e-05
	LOC_Os08g04630	2.05112	0.00075
	LOC_Os03g17700	2.04893	5e-05
	LOC_Os06g05430	2.04705	0.0184
	LOC_Os03g59240	2.04693	0.00055
	LOC_Os08g32910	2.04365	0.0043
	LOC_Os01g64100	2.03715	0.00335
	LOC_Os12g02550	2.03487	0.00405
	LOC_Os03g38570	2.0312	0.0023
	LOC_Os04g44870	2.02993	0.0035
	LOC_Os02g46860	2.02679	0.0172
	LOC_Os06g10130	2.02412	0.01785
	LOC_Os01g56330	2.02311	5e-05
	LOC_Os09g37080	2.02186	0.0226
	LOC_Os04g55670	2.02156	5e-05
	LOC_Os04g23440	2.02133	0.00015
	LOC_Os08g15270	2.01846	0.0031
	LOC_Os11g09684	2.01619	0.0008
	LOC_Os09g23620	2.01595	0.022
	LOC_Os11g29050	2.01454	0.0002
	LOC_Os04g47140	2.01427	0.00015
	LOC_Os12g07030	2.00966	0.0178
	LOC_Os08g43180	2.00872	0.0003
	LOC_Os05g44900	2.00773	0.00375
	LOC_Os04g56910	2.00651	0.0198
	LOC_Os03g18910	2.00625	0.00075
	LOC_Os01g12360	2.0002	0.0028
	LOC_Os09g27820	1.9993	0.02825
	LOC_Os03g21890	1.99865	5e-05
	LOC_Os01g43160	1.99573	5e-05
	LOC_Os04g23720	1.9951	0.01955
	LOC_Os07g47100	1.99312	0.0001
	LOC_Os05g23950	1.99142	0.0137
	LOC_Os01g68140	1.99063	0.0009
	LOC_Os12g13550	1.98636	0.0033
	LOC_Os07g46852	1.98615	0.0013
	LOC_Os03g20210	1.98545	0.02005
	LOC_Os06g12310	1.98113	5e-05
	LOC_Os08g37104	1.9801	0.01965
	LOC_Os05g40010	1.97948	5e-05
	LOC_Os02g11770	1.97636	0.0034
	LOC_Os01g04330	1.97166	0.00035
	LOC_Os03g40930	1.97033	0.0009
	LOC_Os10g10149	1.96428	0.01845
	LOC_Os01g70220	1.96357	5e-05
	LOC_Os11g10290	1.95556	5e-05
	LOC_Os01g53880	1.95353	0.0003
	LOC_Os05g48900	1.95227	0.02135
	LOC_Os07g48280	1.95175	5e-05
	LOC_Os01g58010	1.95168	0.0232
	LOC_Os04g53810	1.9495	5e-05
	LOC_Os01g02900	1.94673	0.00035
	LOC_Os03g59340	1.94268	5e-05
	LOC_Os12g06220	1.94182	5e-05
	LOC_Os03g01740	1.93925	0.0001
	LOC_Os05g43340	1.93772	0.02295
	LOC_Os06g06360	1.93709	0.00155
	LOC_Os01g62630	1.93627	0.00445
	LOC_Os09g19229	1.92624	5e-05
	LOC_Os11g45050	1.92335	0.0016
	LOC_Os11g39990	1.92247	0.01965
	LOC_Os08g33740	1.9214	5e-05
	LOC_Os08g37670	1.92113	5e-05
	LOC_Os10g39660	1.91957	0.017
	LOC_Os03g53010	1.91708	0.00125
	LOC_Os01g61590	1.91637	5e-05
	LOC_Os04g29960	1.91596	5e-05
	LOC_Os06g11400	1.91593	0.00045
	LOC_Os02g50140	1.91451	0.02325
	LOC_Os05g46840	1.91233	0.0208
	LOC_Os06g11860	1.90948	5e-05
	LOC_Os04g48130	1.90773	0.0048
	LOC_Os12g02980	1.90201	5e-05
	LOC_Os07g45074	1.90169	5e-05
	LOC_Os03g51530	1.90131	0.0227
	LOC_Os01g10110	1.89809	0.0045
	LOC_Os11g15230	1.89542	0.02535
	LOC_Os02g26190	1.88955	0.00715
	LOC_Os07g43580	1.88953	0.00015
	LOC_Os01g53330	1.88825	5e-05
	LOC_Os03g14170	1.8875	5e-05
	LOC_Os02g46210	1.88694	0.00575
	LOC_Os04g52090	1.8842	5e-05
	LOC_Os07g47390	1.88297	0.0246
	LOC_Os12g39780	1.88242	0.00475
	LOC_Os09g03939	1.88088	0.0092
	LOC_Os10g31864	1.88009	5e-05
	LOC_Os03g05300	1.87867	0.00045
	LOC_Os01g38980	1.87865	5e-05
	LOC_Os01g11660	1.8761	0.02445
	LOC_Os11g02630	1.87429	0.0063
	LOC_Os12g42430	1.87267	5e-05
	LOC_Os08g12800	1.8688	0.0052
	LOC_Os08g18920	1.86799	0.00525
	LOC_Os04g48410	1.86734	5e-05
	LOC_Os02g02970	1.8653	0.00145
	LOC_Os04g56170	1.8634	0.0062
	LOC_Os01g43330	1.85929	5e-05
	LOC_Os05g37080	1.85825	0.03445
	LOC_Os03g60380	1.85546	0.00855
	LOC_Os07g35340	1.84883	0.00045
	LOC_Os08g41489	1.84291	5e-05
	LOC_Os05g07420	1.84256	0.002
	LOC_Os07g06680	1.84131	0.02255
	LOC_Os10g42110	1.83554	0.02785
	LOC_Os03g15080	1.83534	0.0102
	LOC_Os02g46910	1.83527	0.012
	LOC_Os06g12680	1.83158	0.0001
	LOC_Os03g28940	1.83082	5e-05
	LOC_Os07g10190	1.82913	0.0247
	LOC_Os06g03580	1.82812	5e-05
	LOC_Os05g42130	1.8281	0.0289
	LOC_Os01g04480	1.82104	0.0067
	LOC_Os03g04060	1.81847	5e-05
	LOC_Os11g45540	1.81544	0.0015
	LOC_Os06g35940	1.81535	0.00035
	LOC_Os09g36619	1.81451	0.0086
	LOC_Os02g05980	1.81365	5e-05
	LOC_Os04g59320	1.80915	0.03375
	LOC_Os01g52530	1.80849	0.0018
	LOC_Os02g26160	1.80829	0.04435
	LOC_Os07g36170	1.80661	5e-05
	LOC_Os11g02389	1.8066	5e-05
	LOC_Os02g06760	1.80611	0.0324
	LOC_Os10g01044	1.80605	5e-05
	LOC_Os08g33710	1.80605	0.00845
	LOC_Os03g03410	1.80383	5e-05
	LOC_Os01g19940	1.80148	0.0022
	LOC_Os01g67870	1.79939	0.00745
	LOC_Os08g41620	1.79853	0.00735
	LOC_Os02g06930	1.79852	0.0006
	LOC_Os09g10201	1.79808	0.0003
	LOC_Os03g50960	1.79771	0.0001
	LOC_Os08g34890	1.7967	0.0284
	LOC_Os03g16860	1.79627	5e-05
	LOC_Os03g49380	1.79614	0.0028
	LOC_Os01g58150	1.79381	0.03625
	LOC_Os10g35950	1.79372	5e-05
	LOC_Os02g13150	1.79225	0.0001
	LOC_Os06g49970	1.78957	0.03005
	LOC_Os03g64030	1.78941	0.0016
	LOC_Os01g52890	1.78871	0.0321
	LOC_Os09g35790	1.78801	5e-05
	LOC_Os08g26710	1.78378	5e-05
	LOC_Os06g06790	1.78288	0.00775
	LOC_Os03g07400	1.7818	0.0323
	LOC_Os07g36544	1.77802	0.00055
	LOC_Os02g36340	1.77614	5e-05
	LOC_Os03g45920	1.7756	0.0288
	LOC_Os11g28940	1.77549	0.0073
	LOC_Os09g16160	1.77506	0.0259
	LOC_Os02g15560	1.77478	0.0072
	LOC_Os08g26850	1.77407	5e-05
	LOC_Os08g39550	1.77065	0.0078
	LOC_Os01g13930	1.76593	0.00805
	LOC_Os01g72520	1.75943	0.00895
	LOC_Os05g45740	1.75578	0.042
	LOC_Os03g03700	1.75302	0.0002
	LOC_Os08g37030	1.75271	0.0063
	LOC_Os07g48310	1.75209	0.00035
	LOC_Os02g50600	1.75182	0.00255
	LOC_Os11g39160	1.7508	5e-05
	LOC_Os06g13870	1.75014	5e-05
	LOC_Os03g53020	1.74833	5e-05
	LOC_Os06g21710	1.74792	0.0313
	LOC_Os08g10730	1.74789	0.03185
	LOC_Os10g37980	1.74588	5e-05
	LOC_Os03g32470	1.74159	0.00225
	LOC_Os05g39930	1.74115	0.0003
	LOC_Os07g29430	1.7407	0.04385
	LOC_Os03g38560	1.74006	0.03345
	LOC_Os03g02670	1.73855	5e-05
	LOC_Os02g11859	1.73841	0.00115
	LOC_Os12g18360	1.7375	0.0005
	LOC_Os01g51634	1.73716	0.00175
	LOC_Os06g20150	1.73701	5e-05
	LOC_Os10g39150	1.735	5e-05
	LOC_Os03g15270	1.73303	0.0091
	LOC_Os01g51670	1.73153	0.0004
	LOC_Os04g49060	1.73015	0.0006
	LOC_Os03g14334	1.73001	0.00095
	LOC_Os03g19470	1.72995	0.03475
	LOC_Os11g40840	1.72733	0.0093
	LOC_Os07g39750	1.7268	0.00095
	LOC_Os12g38100	1.7249	0.00275
	LOC_Os12g38760	1.72479	0.03285
	LOC_Os08g13270	1.7246	0.03645
	LOC_Os11g42970	1.72427	5e-05
	LOC_Os01g62460	1.72081	5e-05
	LOC_Os06g14490	1.71995	0.00655
	LOC_Os04g47670	1.71734	0.00185
	LOC_Os05g32544	1.71731	5e-05
	LOC_Os01g21250	1.7129	0.04265
	LOC_Os09g04420	1.71198	0.0389
	LOC_Os02g48830	1.70522	0.0077
	LOC_Os02g49230	1.69993	0.0004
	LOC_Os05g08860	1.69504	0.04065
	LOC_Os12g36440	1.69491	0.03495
	LOC_Os07g37320	1.69151	5e-05
	LOC_Os03g13050	1.68842	5e-05
	LOC_Os06g38900	1.68235	0.0118
	LOC_Os04g51880	1.68233	0.0001
	LOC_Os02g24642	1.68089	0.00145
	LOC_Os08g08160	1.68082	0.0011
	LOC_Os10g27020	1.67966	0.04235
	LOC_Os02g43790	1.67772	0.0007
	LOC_Os03g05290	1.67639	5e-05
	LOC_Os03g61829	1.67635	5e-05
	LOC_Os10g38710	1.67578	5e-05
	LOC_Os10g08360	1.67573	0.0498
	LOC_Os07g02970	1.67447	0.00355
	LOC_Os10g04450	1.67446	0.00985
	LOC_Os02g15540	1.67366	5e-05
	LOC_Os05g21180	1.67325	5e-05
	LOC_Os10g22520	1.6727	0.0011
	LOC_Os01g03980	1.67248	0.00135
	LOC_Os05g38720	1.67182	0.0136
	LOC_Os09g35850	1.67107	0.04435
	LOC_Os06g03520	1.66976	0.00015
	LOC_Os10g02690	1.66834	0.04335
	LOC_Os02g56900	1.66217	5e-05
	LOC_Os07g09340	1.66216	5e-05
	LOC_Os01g42790	1.65989	0.0003
	LOC_Os02g52930	1.65424	0.0125
	LOC_Os08g06380	1.65336	0.00105
	LOC_Os09g28810	1.6531	5e-05
	LOC_Os01g09930	1.65303	0.0119
	LOC_Os07g34598	1.65281	0.0093
	LOC_Os04g48950	1.65158	0.01165
	LOC_Os03g09230	1.65109	0.0012
	LOC_Os06g14620	1.64979	5e-05
	LOC_Os12g38180	1.64851	5e-05
	LOC_Os03g21640	1.64744	5e-05
	LOC_Os07g36770	1.64695	0.0008
	LOC_Os02g12890	1.64665	5e-05
	LOC_Os07g47700	1.64219	5e-05
	LOC_Os02g44750	1.64129	0.0478
	LOC_Os02g54920	1.64102	0.03815
	LOC_Os12g33956	1.63785	0.04005
	LOC_Os07g01710	1.63714	0.00085
	LOC_Os01g05870	1.63666	0.0004
	LOC_Os05g04170	1.63402	5e-05
	LOC_Os02g51350	1.6321	5e-05
	LOC_Os01g03030	1.6282	5e-05
	LOC_Os04g49000	1.62583	0.00145
	LOC_Os01g24790	1.62546	0.0003
	LOC_Os12g26860	1.62436	0.0036
	LOC_Os07g14700	1.62391	0.0048
	LOC_Os12g21580	1.62312	0.01385
	LOC_Os09g17630	1.61905	5e-05
	LOC_Os07g18158	1.61634	0.0493
	LOC_Os07g42370	1.60924	5e-05
	LOC_Os03g59040	1.60709	0.0058
	LOC_Os08g23180	1.60308	0.0135
	LOC_Os01g63690	1.60251	0.0014
	LOC_Os01g02390	1.60201	5e-05
	LOC_Os10g39680	1.60109	5e-05
	LOC_Os02g33944	1.60044	0.01895
	LOC_Os09g36350	1.60042	0.0023
	LOC_Os06g29810	1.5992	0.0001
	LOC_Os03g60080	1.5953	5e-05
	LOC_Os03g63140	1.59305	0.01545
	LOC_Os01g14510	1.59196	5e-05
	LOC_Os03g58580	1.59121	5e-05
	LOC_Os04g57200	1.58792	5e-05
	LOC_Os07g05570	1.58341	5e-05
	LOC_Os07g43990	1.58263	0.016
	LOC_Os02g54254	1.58233	5e-05
	LOC_Os03g48030	1.58217	5e-05
	LOC_Os04g58850	1.57888	5e-05
	LOC_Os08g16050	1.5787	0.00555
	LOC_Os02g57400	1.5762	0.00625
	LOC_Os03g56250	1.57577	5e-05
	LOC_Os07g03820	1.56829	0.01695
	LOC_Os10g42410	1.56743	5e-05
	LOC_Os05g08770	1.56562	0.00535
	LOC_Os02g17330	1.56159	5e-05
	LOC_Os07g03810	1.56004	0.0005
	LOC_Os06g01966	1.55593	0.0167
	LOC_Os02g53530	1.55521	5e-05
	LOC_Os09g11490	1.55364	0.00655
	LOC_Os02g36830	1.55144	0.04555
	LOC_Os03g22230	1.54964	0.00225
	LOC_Os04g46320	1.54809	0.006
	LOC_Os09g24580	1.54749	0.0155
	LOC_Os11g03660	1.54396	0.00025
	LOC_Os04g51450	1.54355	0.00745
	LOC_Os01g66190	1.54308	5e-05
	LOC_Os05g30980	1.53823	0.02385
	LOC_Os05g11910	1.53726	0.0196
	LOC_Os02g10120	1.53218	5e-05
	LOC_Os11g40830	1.52695	0.0036
	LOC_Os04g58910	1.52539	5e-05
	LOC_Os03g14370	1.52448	0.00195
	LOC_Os03g18820	1.52207	0.00065
	LOC_Os11g05530	1.5176	0.0003
	LOC_Os05g41590	1.51372	0.00055
	LOC_Os09g10690	1.51328	0.0004
	LOC_Os01g37590	1.51313	5e-05
	LOC_Os05g08370	1.51262	5e-05
	LOC_Os03g49830	1.512	0.0036
	LOC_Os03g02920	1.5118	0.01955
	LOC_Os02g52280	1.50911	0.0035
	LOC_Os06g18930	1.50836	0.01935
	LOC_Os06g19260	1.50816	0.00025
	LOC_Os01g51632	1.50583	0.00285
	LOC_Os11g35050	1.50391	0.0426
	LOC_Os05g10840	1.50294	0.01265
	LOC_Os06g14420	1.50278	5e-05
	LOC_Os07g07974	1.50121	5e-05
	LOC_Os09g34960	1.50054	0.00025
	LOC_Os02g37309	1.50054	0.0027
	LOC_Os06g13190	1.50022	5e-05
	LOC_Os09g30458	1.50004	0.0248
	LOC_Os12g05260	1.49805	0.0011
	LOC_Os08g27720	1.49733	0.0002
	LOC_Os09g21210	1.49716	0.0075
	LOC_Os06g34730	1.49285	0.00885
	LOC_Os08g17390	1.49256	5e-05
	LOC_Os05g26820	1.49181	0.00015
	LOC_Os01g64360	1.49153	0.00385
	LOC_Os03g05460	1.49041	0.02065
	LOC_Os09g35980	1.49003	0.006
	LOC_Os02g36150	1.48914	5e-05
	LOC_Os09g25850	1.48655	0.0013
	LOC_Os04g43490	1.48644	0.0098
	LOC_Os06g11720	1.48637	0.0227
	LOC_Os04g10924	1.48579	0.0087
	LOC_Os07g48130	1.48499	0.01775
	LOC_Os01g63870	1.48467	5e-05
	LOC_Os01g62430	1.48184	0.0304
	LOC_Os05g49140	1.47878	5e-05
	LOC_Os05g37190	1.47836	0.02395
	LOC_Os10g43060	1.47774	5e-05
	LOC_Os11g34660	1.47573	0.01955
	LOC_Os02g46473	1.4733	0.0033
	LOC_Os01g04260	1.47281	5e-05
	LOC_Os03g55800	1.46987	0.001
	LOC_Os08g28730	1.46701	5e-05
	LOC_Os07g47400	1.46542	5e-05
	LOC_Os07g35370	1.46452	0.0003
	LOC_Os04g56530	1.46219	5e-05
	LOC_Os02g43280	1.46065	5e-05
	LOC_Os06g18990	1.45978	0.0005
	LOC_Os04g01320	1.45949	0.0001
	LOC_Os07g34070	1.4568	0.011
	LOC_Os03g04110	1.45531	5e-05
	LOC_Os04g24300	1.45401	0.00585
	LOC_Os11g45740	1.45387	0.001
	LOC_Os08g09690	1.45367	5e-05
	LOC_Os01g56450	1.45316	0.02695
	LOC_Os03g08960	1.45151	0.011
	LOC_Os09g27010	1.44959	5e-05
	LOC_Os01g64290	1.44352	0.02855
	LOC_Os07g10850	1.44257	0.01075
	LOC_Os08g44590	1.44209	0.0112
	LOC_Os10g40600	1.44179	0.00035
	LOC_Os08g01910	1.43645	0.03095
	LOC_Os03g16010	1.43581	5e-05
	LOC_Os05g31160	1.43203	0.00025
	LOC_Os03g37840	1.43182	5e-05
	LOC_Os02g49130	1.42855	0.011
	LOC_Os09g27070	1.42317	0.00205
	LOC_Os06g12790	1.42266	0.0176
	LOC_Os03g50780	1.4226	0.0132
	LOC_Os03g03790	1.42099	0.001
	LOC_Os01g68700	1.41903	5e-05
	LOC_Os07g44350	1.41702	0.00235
	LOC_Os09g32840	1.41259	0.00465
	LOC_Os03g22210	1.41009	0.00175
	LOC_Os04g51300	1.40977	5e-05
	LOC_Os08g36480	1.40902	0.0025
	LOC_Os05g48810	1.40577	0.0004
	LOC_Os03g03510	1.40576	5e-05
	LOC_Os03g45344	1.40423	0.0124
	LOC_Os07g45100	1.40244	0.0307
	LOC_Os02g51860	1.40018	0.0006
	LOC_Os08g39140	1.40014	5e-05
	LOC_Os12g07210	1.39824	5e-05
	LOC_Os10g37760	1.3979	0.0125
	LOC_Os07g48020	1.39698	0.0005
	LOC_Os02g04650	1.39619	5e-05
	LOC_Os03g53800	1.39496	0.00035
	LOC_Os09g28850	1.39436	0.0006
	LOC_Os01g14090	1.39302	0.00035
	LOC_Os03g62340	1.39166	5e-05
	LOC_Os10g37180	1.38985	5e-05
	LOC_Os07g01100	1.3881	0.0033
	LOC_Os05g37520	1.38669	5e-05
	LOC_Os05g36960	1.38347	0.0018
	LOC_Os01g37510	1.38266	0.00025
	LOC_Os01g72000	1.38126	0.0003
	LOC_Os01g13690	1.38109	5e-05
	LOC_Os03g45170	1.37947	0.0002
	LOC_Os08g37940	1.37868	5e-05
	LOC_Os09g16760	1.37774	0.00055
	LOC_Os08g26220	1.37503	0.0172
	LOC_Os02g06725	1.37352	0.00025
	LOC_Os08g34580	1.37324	0.004
	LOC_Os07g49110	1.37148	5e-05
	LOC_Os06g44010	1.3701	0.01595
	LOC_Os08g43160	1.36989	0.00025
	LOC_Os04g56730	1.3689	0.0024
	LOC_Os09g38110	1.36703	0.0317
	LOC_Os05g34220	1.36544	0.02075
	LOC_Os06g12230	1.36537	0.01595
	LOC_Os03g47270	1.36517	0.00495
	LOC_Os05g38270	1.363	0.01545
	LOC_Os04g51160	1.36039	0.03695
	LOC_Os01g50100	1.36024	5e-05
	LOC_Os01g03940	1.35751	0.0014
	LOC_Os07g43070	1.35665	0.0333
	LOC_Os06g24190	1.35457	0.00095
	LOC_Os10g41330	1.35456	0.0167
	LOC_Os05g42040	1.35372	5e-05
	LOC_Os05g44270	1.3537	0.00345
	LOC_Os05g42060	1.35217	5e-05
	LOC_Os09g32190	1.35116	0.03395
	LOC_Os01g74160	1.34985	5e-05
	LOC_Os04g59150	1.34689	0.00165
	LOC_Os05g38040	1.34521	5e-05
	LOC_Os11g02750	1.34436	0.0074
	LOC_Os03g56220	1.34397	0.00035
	LOC_Os04g26834	1.3436	0.00045
	LOC_Os04g35770	1.34334	0.00275
	LOC_Os08g37390	1.34333	0.03945
	LOC_Os02g05900	1.34251	0.01765
	LOC_Os03g55990	1.34127	0.0057
	LOC_Os10g25090	1.33988	0.01535
	LOC_Os03g22810	1.33922	5e-05
	LOC_Os03g06120	1.33702	0.00705
	LOC_Os08g44780	1.33651	0.04205
	LOC_Os08g14760	1.33518	0.0467
	LOC_Os01g66610	1.33513	0.0018
	LOC_Os09g36320	1.335	0.0091
	LOC_Os01g01870	1.33491	5e-05
	LOC_Os06g46940	1.33217	0.00075
	LOC_Os07g23120	1.33196	5e-05
	LOC_Os03g46420	1.32985	0.03735
	LOC_Os03g63999	1.32719	0.001
	LOC_Os09g21450	1.32716	0.0088
	LOC_Os01g09670	1.32633	0.03825
	LOC_Os12g39180	1.32615	0.00025
	LOC_Os06g40500	1.32544	0.00885
	LOC_Os05g27790	1.32505	0.0072
	LOC_Os07g49030	1.32171	0.04645
	LOC_Os06g50390	1.32101	0.001
	LOC_Os12g13340	1.32077	0.00105
	LOC_Os12g02720	1.32042	0.00805
	LOC_Os07g40630	1.31958	0.0012
	LOC_Os02g49950	1.3191	0.0187
	LOC_Os01g09320	1.31588	5e-05
	LOC_Os11g06590	1.31365	0.0392
	LOC_Os05g45930	1.31277	0.00175
	LOC_Os11g11490	1.312	0.0016
	LOC_Os08g04480	1.31145	0.01945
	LOC_Os02g55910	1.31049	0.0001
	LOC_Os02g32580	1.31031	0.0111
	LOC_Os11g41410	1.30821	0.01715
	LOC_Os03g57450	1.30783	0.0192
	LOC_Os01g15350	1.3058	0.00165
	LOC_Os04g58180	1.30505	0.0176
	LOC_Os12g21734	1.30349	0.00855
	LOC_Os06g40750	1.3034	0.0046
	LOC_Os07g35390	1.30083	0.0056
	LOC_Os06g21690	1.29935	0.00925
	LOC_Os06g46340	1.29884	0.0189
	LOC_Os12g07540	1.29815	5e-05
	LOC_Os02g29370	1.29692	0.01965
	LOC_Os04g45690	1.29603	0.00085
	LOC_Os02g48900	1.29506	0.00025
	LOC_Os01g02130	1.29302	0.0025
	LOC_Os05g45210	1.29292	0.00105
	LOC_Os09g26300	1.29197	0.04725
	LOC_Os06g06900	1.29049	0.00245
	LOC_Os01g33090	1.29046	0.02265
	LOC_Os05g05060	1.28651	5e-05
	LOC_Os10g13550	1.28618	0.0003
	LOC_Os01g63930	1.28553	0.00745
	LOC_Os05g41780	1.28407	5e-05
	LOC_Os08g39350	1.28346	5e-05
	LOC_Os06g04920	1.28334	0.0001
	LOC_Os03g01200	1.28193	5e-05
	LOC_Os04g43390	1.28114	0.00035
	LOC_Os08g24400	1.28085	0.0001
	LOC_Os12g41290	1.28021	0.0239
	LOC_Os04g53930	1.27999	0.01315
	LOC_Os11g15570	1.27975	0.0049
	LOC_Os02g33705	1.27952	0.01085
	LOC_Os09g09820	1.27778	0.03925
	LOC_Os08g07690	1.27559	0.01095
	LOC_Os05g30454	1.27451	0.0032
	LOC_Os11g36150	1.27265	5e-05
	LOC_Os09g30270	1.27248	0.027
	LOC_Os01g71200	1.27198	0.01165
	LOC_Os05g03140	1.27146	5e-05
	LOC_Os02g14840	1.27102	0.00025
	LOC_Os06g20790	1.27038	0.01
	LOC_Os01g55750	1.269	0.0049
	LOC_Os01g71190	1.26834	5e-05
	LOC_Os02g18064	1.26807	0.0032
	LOC_Os04g57760	1.26782	0.00085
	LOC_Os11g40970	1.26757	5e-05
	LOC_Os04g49370	1.26753	0.0097
	LOC_Os03g55470	1.2673	0.00285
	LOC_Os04g16450	1.26667	0.00595
	LOC_Os01g64660	1.26642	5e-05
	LOC_Os06g37080	1.26615	0.0017
	LOC_Os02g08420	1.26526	0.0004
	LOC_Os08g26820	1.26455	5e-05
	LOC_Os07g05470	1.26395	0.0012
	LOC_Os12g04204	1.26303	5e-05
	LOC_Os01g72610	1.26297	5e-05
	LOC_Os11g18110	1.25493	0.00535
	LOC_Os07g46990	1.25469	0.0001
	LOC_Os06g39330	1.25455	0.00025
	LOC_Os06g14370	1.2541	0.0049
	LOC_Os01g41990	1.2541	0.0235
	LOC_Os04g31790	1.25136	0.00375
	LOC_Os07g41200	1.25088	0.0236
	LOC_Os02g36210	1.25004	5e-05
	LOC_Os04g06520	1.24996	0.00105
	LOC_Os03g62790	1.24937	0.02035
	LOC_Os07g10050	1.24923	0.00145
	LOC_Os02g07060	1.24912	0.00335
	LOC_Os03g31750	1.24892	0.0347
	LOC_Os12g21970	1.24589	0.0278
	LOC_Os11g42030	1.24588	5e-05
	LOC_Os04g40720	1.24496	0.0001
	LOC_Os03g50280	1.24195	0.0244
	LOC_Os03g44670	1.24141	5e-05
	LOC_Os02g15280	1.239	0.0292
	LOC_Os01g11920	1.23807	0.0288
	LOC_Os01g42380	1.23693	5e-05
	LOC_Os07g44180	1.23663	0.0037
	LOC_Os12g02700	1.23613	0.02365
	LOC_Os03g43684	1.23561	0.0136
	LOC_Os01g01760	1.23554	0.04965
	LOC_Os07g41310	1.23436	0.00335
	LOC_Os07g42940	1.23218	0.00835
	LOC_Os04g44610	1.23142	5e-05
	LOC_Os01g32830	1.22881	0.00605
	LOC_Os01g01030	1.22724	0.00325
	LOC_Os04g32110	1.22715	5e-05
	LOC_Os11g02720	1.22516	0.0481
	LOC_Os06g13230	1.22362	0.0142
	LOC_Os07g48290	1.22359	0.0019
	LOC_Os09g32180	1.21982	0.0252
	LOC_Os09g26960	1.21959	5e-05
	LOC_Os01g40094	1.21579	5e-05
	LOC_Os02g46650	1.21369	0.00835
	LOC_Os05g25770	1.21348	5e-05
	LOC_Os01g68060	1.21191	0.0002
	LOC_Os01g40860	1.21083	5e-05
	LOC_Os05g31620	1.21033	0.0193
	LOC_Os08g09110	1.20826	0.0024
	LOC_Os02g03410	1.20784	5e-05
	LOC_Os08g08205	1.20586	0.00015
	LOC_Os06g11600	1.20513	0.01125
	LOC_Os03g49630	1.2001	5e-05
	LOC_Os06g44620	1.19954	0.0001
	LOC_Os04g33600	1.19912	0.004
	LOC_Os04g42420	1.19875	0.0012
	LOC_Os02g16540	1.19699	0.03425
	LOC_Os01g10950	1.19648	0.0296
	LOC_Os12g44020	1.19624	0.00065
	LOC_Os01g14514	1.19588	0.00075
	LOC_Os02g45710	1.19506	0.00015
	LOC_Os07g38170	1.19378	0.0001
	LOC_Os04g47010	1.1924	0.00975
	LOC_Os04g42290	1.19195	0.003
	LOC_Os07g38000	1.19164	0.0026
	LOC_Os02g03280	1.19159	5e-05
	LOC_Os10g06760	1.19151	0.0027
	LOC_Os02g10450	1.19127	0.0363
	LOC_Os04g37660	1.19084	5e-05
	LOC_Os04g35530	1.19011	0.01835
	LOC_Os03g27230	1.18986	0.00105
	LOC_Os04g46440	1.1894	0.0344
	LOC_Os08g12720	1.18887	0.03075
	LOC_Os07g29220	1.188	5e-05
	LOC_Os06g49420	1.18477	0.0007
	LOC_Os02g22600	1.1844	0.01975
	LOC_Os11g17380	1.18386	0.0159
	LOC_Os11g43950	1.18328	0.00095
	LOC_Os03g50130	1.18316	5e-05
	LOC_Os04g02030	1.18194	0.01945
	LOC_Os07g47590	1.18167	0.00695
	LOC_Os01g31870	1.18124	0.0035
	LOC_Os05g50720	1.18094	0.0328
	LOC_Os02g29530	1.18058	0.00015
	LOC_Os10g27030	1.18029	0.0407
	LOC_Os11g04030	1.17795	0.01885
	LOC_Os11g30500	1.17458	0.0366
	LOC_Os11g48050	1.17322	0.03275
	LOC_Os11g10100	1.17283	5e-05
	LOC_Os02g54600	1.17083	5e-05
	LOC_Os04g09830	1.17033	0.0353
	LOC_Os01g67810	1.17012	0.0107
	LOC_Os12g08800	1.16928	0.0007
	LOC_Os03g45390	1.16739	0.03525
	LOC_Os02g46850	1.16727	0.0002
	LOC_Os07g45070	1.16701	5e-05
	LOC_Os08g01380	1.16651	5e-05
	LOC_Os02g06910	1.166	5e-05
	LOC_Os10g01480	1.16423	0.0009
	LOC_Os08g39450	1.16328	5e-05
	LOC_Os08g01490	1.16244	0.00015
	LOC_Os07g17970	1.16137	0.001
	LOC_Os04g29550	1.16069	5e-05
	LOC_Os03g05530	1.15996	0.00035
	LOC_Os01g50170	1.15938	0.0342
	LOC_Os05g40200	1.15907	0.03825
	LOC_Os06g39470	1.15761	0.0094
	LOC_Os02g08490	1.15581	0.0003
	LOC_Os06g43350	1.15513	0.0002
	LOC_Os06g05130	1.155	0.00015
	LOC_Os02g21810	1.15214	0.00095
	LOC_Os08g40850	1.15136	0.0004
	LOC_Os02g12440	1.15133	0.01335
	LOC_Os08g01670	1.14864	0.03545
	LOC_Os02g36264	1.14707	0.00215
	LOC_Os05g11260	1.14656	5e-05
	LOC_Os09g35800	1.14652	0.00035
	LOC_Os05g39350	1.14556	0.0213
	LOC_Os04g49230	1.14528	0.0101
	LOC_Os01g46810	1.14337	5e-05
	LOC_Os10g19200	1.14289	0.0469
	LOC_Os07g46846	1.14287	0.00035
	LOC_Os01g13800	1.1428	5e-05
	LOC_Os06g36090	1.1428	5e-05
	LOC_Os04g52164	1.14092	0.01045
	LOC_Os07g35560	1.14025	0.0002
	LOC_Os03g17680	1.13911	0.0006
	LOC_Os09g31200	1.13612	0.00035
	LOC_Os01g08510	1.13603	5e-05
	LOC_Os04g52840	1.13344	0.0003
	LOC_Os06g48570	1.1322	0.00015
	LOC_Os08g29370	1.13164	5e-05
	LOC_Os01g66130	1.12883	0.01285
	LOC_Os04g38870	1.12845	0.0001
	LOC_Os03g38359	1.12769	0.02405
	LOC_Os03g07600	1.12742	0.02285
	LOC_Os07g49400	1.12728	0.0004
	LOC_Os04g33460	1.12488	5e-05
	LOC_Os11g46250	1.12484	0.0228
	LOC_Os07g35380	1.12386	0.0473
	LOC_Os02g54820	1.12372	5e-05
	LOC_Os08g38850	1.12256	0.01255
	LOC_Os09g36900	1.12161	0.0128
	LOC_Os05g41160	1.11943	0.03975
	LOC_Os01g66310	1.11866	0.0484
	LOC_Os02g32504	1.11835	0.00465
	LOC_Os03g53280	1.11629	0.0001
	LOC_Os02g27850	1.11596	0.0435
	LOC_Os01g62790	1.11577	0.0199
	LOC_Os04g51580	1.11513	0.01075
	LOC_Os01g55660	1.11488	0.00425
	LOC_Os07g46670	1.11232	0.00015
	LOC_Os02g56880	1.11077	0.00205
	LOC_Os08g13840	1.1107	0.02575
	LOC_Os04g35420	1.11042	0.0137
	LOC_Os07g46490	1.10895	0.04565
	LOC_Os01g71280	1.10874	0.0148
	LOC_Os01g56930	1.10776	0.00525
	LOC_Os12g40279	1.10773	0.0061
	LOC_Os07g14850	1.10694	0.0077
	LOC_Os03g56810	1.1056	5e-05
	LOC_Os05g39610	1.10445	0.00045
	LOC_Os05g33730	1.10237	5e-05
	LOC_Os05g32660	1.102	0.00095
	LOC_Os12g06780	1.1019	0.0482
	LOC_Os03g15740	1.09929	5e-05
	LOC_Os02g46930	1.09854	0.00045
	LOC_Os03g08390	1.09811	0.00275
	LOC_Os04g59340	1.09703	0.02705
	LOC_Os08g03670	1.09681	0.0094
	LOC_Os01g27650	1.09599	0.0474
	LOC_Os03g12030	1.0947	0.0018
	LOC_Os11g08370	1.09333	0.0254
	LOC_Os02g13850	1.09297	5e-05
	LOC_Os06g02780	1.09293	0.0316
	LOC_Os02g53810	1.09278	0.04405
	LOC_Os04g37820	1.09223	0.0005
	LOC_Os03g12350	1.08986	0.00035
	LOC_Os02g43700	1.08939	5e-05
	LOC_Os01g71320	1.08902	0.00065
	LOC_Os04g51610	1.08853	5e-05
	LOC_Os12g02440	1.08797	0.0168
	LOC_Os02g53520	1.08741	0.01715
	LOC_Os10g40100	1.08467	0.0018
	LOC_Os03g01330	1.08009	0.0282
	LOC_Os05g01940	1.07927	5e-05
	LOC_Os03g37010	1.07911	0.0006
	LOC_Os09g05030	1.07911	0.0365
	LOC_Os01g01740	1.07654	0.0095
	LOC_Os09g15044	1.07635	5e-05
	LOC_Os11g05860	1.07586	0.0006
	LOC_Os03g09120	1.07517	0.0084
	LOC_Os06g22810	1.07329	0.0015
	LOC_Os08g29020	1.07295	0.0002
	LOC_Os08g43334	1.0725	0.00255
	LOC_Os07g43350	1.07235	0.0087
	LOC_Os02g08010	1.07228	0.00025
	LOC_Os08g06640	1.07166	5e-05
	LOC_Os10g38140	1.0675	0.0041
	LOC_Os01g49910	1.0675	0.0341
	LOC_Os09g29404	1.06568	0.00045
	LOC_Os11g02730	1.06479	0.00375
	LOC_Os06g24540	1.06384	0.0012
	LOC_Os07g04180	1.06345	5e-05
	LOC_Os07g12630	1.06186	0.0096
	LOC_Os01g09384	1.05907	0.00165
	LOC_Os03g14040	1.05743	5e-05
	LOC_Os03g29930	1.05395	0.00295
	LOC_Os01g67720	1.0539	0.00145
	LOC_Os01g43910	1.05251	0.00135
	LOC_Os01g59150	1.05217	0.00415
	LOC_Os05g03640	1.05197	0.01235
	LOC_Os04g38600	1.05182	0.00085
	LOC_Os02g44360	1.05166	0.00075
	LOC_Os01g65630	1.04939	0.01635
	LOC_Os04g52540	1.04775	0.0002
	LOC_Os11g35410	1.04741	0.03715
	LOC_Os06g38780	1.047	0.01105
	LOC_Os08g33720	1.0468	0.0001
	LOC_Os09g31270	1.04644	0.006
	LOC_Os02g50799	1.04554	0.0002
	LOC_Os05g27780	1.0454	5e-05
	LOC_Os10g02270	1.04381	0.001
	LOC_Os07g42960	1.04343	0.0348
	LOC_Os02g47890	1.04305	0.00265
	LOC_Os03g01530	1.04216	0.0054
	LOC_Os07g43800	1.04053	0.01885
	LOC_Os12g41810	1.04049	0.00015
	LOC_Os10g36000	1.0398	5e-05
	LOC_Os01g09010	1.03933	0.00075
	LOC_Os07g46380	1.03908	0.0086
	LOC_Os01g74040	1.03755	0.00575
	LOC_Os01g41240	1.03743	0.00195
	LOC_Os06g30901	1.03706	0.0017
	LOC_Os04g52830	1.03604	0.02525
	LOC_Os06g49220	1.03557	0.00125
	LOC_Os02g46090	1.03496	0.001
	LOC_Os03g04920	1.03403	0.00025
	LOC_Os01g58500	1.03374	0.03765
	LOC_Os08g41320	1.0335	0.01925
	LOC_Os02g40750	1.03346	0.013
	LOC_Os07g33350	1.03281	0.00285
	LOC_Os01g55530	1.03266	0.0388
	LOC_Os08g41280	1.03196	0.00015
	LOC_Os11g29140	1.0318	0.01115
	LOC_Os07g49510	1.03112	0.0358
	LOC_Os01g58520	1.03059	0.01375
	LOC_Os04g51400	1.02881	5e-05
	LOC_Os02g40430	1.02863	0.00175
	LOC_Os08g19670	1.02775	0.0237
	LOC_Os01g09800	1.02758	0.00045
	LOC_Os06g19370	1.02746	0.00085
	LOC_Os05g38710	1.02729	0.00015
	LOC_Os10g33900	1.02669	0.01345
	LOC_Os01g66820	1.02588	0.0141
	LOC_Os01g24480	1.02445	0.025
	LOC_Os02g09359	1.02383	0.0153
	LOC_Os01g06510	1.0235	0.014
	LOC_Os02g50845	1.02342	0.0067
	LOC_Os02g18450	1.01983	0.00015
	LOC_Os12g33610	1.01973	0.0384
	LOC_Os09g28500	1.01919	0.0041
	LOC_Os06g10109	1.01906	0.00215
	LOC_Os05g48870	1.01803	0.00375
	LOC_Os05g03934	1.01802	0.0024
	LOC_Os03g18190	1.01785	0.03515
	LOC_Os07g38360	1.01646	0.0036
	LOC_Os09g33530	1.01623	0.0069
	LOC_Os03g59070	1.01617	0.0064
	LOC_Os01g59110	1.01252	0.0281
	LOC_Os06g44460	1.01131	0.00095
	LOC_Os08g43170	1.01111	0.00205
	LOC_Os05g46830	1.011	0.0013
	LOC_Os02g11760	1.01084	0.00625
	LOC_Os05g30950	1.01018	0.00875
	LOC_Os08g45180	1.01012	0.0011
	LOC_Os03g47754	1.00979	0.0015
	LOC_Os11g35850	1.00847	0.0272
	LOC_Os04g36580	1.00823	0.01485
	LOC_Os09g31970	1.0068	0.04025
	LOC_Os07g43530	1.00442	0.01485
	LOC_Os04g09840	1.00401	0.0167
	LOC_Os02g27592	1.0024	0.0497
	LOC_Os07g06610	1.00181	0.02905
	LOC_Os02g32250	1.00135	0.0074
	LOC_Os04g10350	0.999901	0.00205
	LOC_Os02g05920	0.999307	0.0051
	LOC_Os04g53820	0.9968	0.0433
	LOC_Os05g34260	0.995779	0.00025
	LOC_Os04g55230	0.995069	0.0014
	LOC_Os03g09070	0.994456	0.02775
	LOC_Os05g49420	0.994202	0.00135
	LOC_Os01g24940	0.994124	0.04505
	LOC_Os02g16060	0.993594	0.00865
	LOC_Os02g44870	0.99347	0.0014
	LOC_Os07g34950	0.993104	0.00065
	LOC_Os01g63230	0.99185	0.0131
	LOC_Os11g47820	0.991618	0.0004
	LOC_Os06g11310	0.991535	0.0417
	LOC_Os03g17230	0.990916	0.0341
	LOC_Os08g33440	0.990579	0.01665
	LOC_Os06g30930	0.988401	0.02205
	LOC_Os11g31950	0.987777	0.0012
	LOC_Os03g54040	0.987303	0.0004
	LOC_Os06g50300	0.987267	0.0004
	LOC_Os06g11990	0.985619	0.00775
	LOC_Os10g39810	0.984493	0.0024
	LOC_Os03g53660	0.984149	0.00385
	LOC_Os02g28980	0.982704	0.0001
	LOC_Os12g23180	0.981719	0.0012
	LOC_Os05g05030	0.980907	0.0005
	LOC_Os10g33080	0.980783	0.0125
	LOC_Os09g04300	0.980377	0.0334
	LOC_Os10g36060	0.980324	0.02615
	LOC_Os05g44100	0.980095	0.00045
	LOC_Os01g69080	0.978784	0.0002
	LOC_Os01g62290	0.978483	0.00075
	LOC_Os05g35500	0.97704	0.0086
	LOC_Os02g52460	0.97693	0.032
	LOC_Os04g14150	0.976419	0.00555
	LOC_Os07g40224	0.975995	0.0022
	LOC_Os08g10244	0.975654	0.0051
	LOC_Os04g35410	0.97472	0.00565
	LOC_Os01g51010	0.974628	0.00685
	LOC_Os02g49590	0.973561	0.00335
	LOC_Os04g53990	0.972999	0.02245
	LOC_Os09g25330	0.971226	0.0207
	LOC_Os07g16364	0.971133	0.0108
	LOC_Os12g03420	0.970908	0.0049
	LOC_Os04g02620	0.970628	0.01315
	LOC_Os02g52150	0.968254	0.00745
	LOC_Os01g04350	0.968053	0.0004
	LOC_Os05g31750	0.966414	0.00405
	LOC_Os07g23485	0.964015	0.0136
	LOC_Os02g04010	0.962875	0.00155
	LOC_Os06g37300	0.960505	0.0012
	LOC_Os11g06780	0.958914	0.00475
	LOC_Os04g23890	0.957021	0.012
	LOC_Os05g12680	0.955833	0.00375
	LOC_Os03g60650	0.95579	0.0014
	LOC_Os06g49030	0.954182	0.02475
	LOC_Os06g18000	0.95365	0.00035
	LOC_Os04g40730	0.953272	0.01
	LOC_Os03g49220	0.952218	0.00025
	LOC_Os04g38450	0.951077	0.0015
	LOC_Os05g15770	0.94841	0.0028
	LOC_Os02g48880	0.948184	0.01965
	LOC_Os04g57140	0.947851	0.00115
	LOC_Os03g05620	0.945902	0.00015
	LOC_Os02g13350	0.944877	0.0024
	LOC_Os01g12190	0.94271	0.0034
	LOC_Os02g45310	0.942407	0.0346
	LOC_Os02g42350	0.942263	0.00175
	LOC_Os06g14450	0.942026	0.00875
	LOC_Os02g35010	0.940924	0.00105
	LOC_Os05g49770	0.940035	0.0003
	LOC_Os05g41580	0.939881	0.0008
	LOC_Os11g03670	0.939671	0.0041
	LOC_Os07g42280	0.939077	0.0097
	LOC_Os12g01510	0.939052	0.01995
	LOC_Os06g01210	0.936759	0.00575
	LOC_Os06g26234	0.935782	0.0168
	LOC_Os02g48980	0.935738	0.02055
	LOC_Os05g24684	0.934253	0.0003
	LOC_Os03g62700	0.933887	0.0022
	LOC_Os01g15300	0.932776	0.0297
	LOC_Os04g46894	0.932575	0.00055
	LOC_Os01g62870	0.931782	0.002
	LOC_Os02g39010	0.931291	0.0061
	LOC_Os05g50330	0.93127	0.0257
	LOC_Os11g42040	0.93108	0.00175
	LOC_Os05g09440	0.930562	0.0412
	LOC_Os01g49310	0.930513	0.00175
	LOC_Os03g29970	0.930272	0.0016
	LOC_Os03g04130	0.930103	0.04095
	LOC_Os04g44700	0.929993	0.0062
	LOC_Os11g12330	0.929038	0.0018
	LOC_Os11g32240	0.928379	0.0042
	LOC_Os08g25390	0.927932	0.00075
	LOC_Os03g05680	0.927574	0.00805
	LOC_Os03g58740	0.926827	0.01505
	LOC_Os04g53620	0.92665	0.0004
	LOC_Os06g43810	0.926193	0.00155
	LOC_Os12g36110	0.925979	0.00135
	LOC_Os01g66980	0.925058	0.0004
	LOC_Os07g49080	0.924716	0.019
	LOC_Os11g43990	0.923927	0.0036
	LOC_Os01g11900	0.923876	0.0002
	LOC_Os09g36600	0.923616	0.0022
	LOC_Os01g62500	0.922925	0.01555
	LOC_Os08g42010	0.918747	0.0023
	LOC_Os04g34360	0.918247	0.01625
	LOC_Os06g33180	0.915997	0.00065
	LOC_Os08g07890	0.915859	0.0088
	LOC_Os09g15800	0.915782	0.0466
	LOC_Os01g16130	0.915339	0.0007
	LOC_Os03g02690	0.914495	0.00365
	LOC_Os05g43760	0.914004	0.00725
	LOC_Os07g38080	0.912591	0.0473
	LOC_Os01g65520	0.912146	0.0034
	LOC_Os06g43430	0.911944	0.00165
	LOC_Os05g49700	0.910717	0.04175
	LOC_Os10g33540	0.910472	0.0452
	LOC_Os02g44370	0.909901	0.00285
	LOC_Os04g30010	0.908895	0.0012
	LOC_Os04g53190	0.908494	0.01255
	LOC_Os08g31569	0.907512	0.0405
	LOC_Os05g46030	0.906919	0.0007
	LOC_Os04g50204	0.906766	0.03145
	LOC_Os11g39190	0.906351	0.0089
	LOC_Os12g25690	0.906105	0.03095
	LOC_Os06g40240	0.904325	0.00485
	LOC_Os12g03720	0.90415	0.0035
	LOC_Os10g08474	0.902767	0.0006
	LOC_Os01g40330	0.902129	0.0111
	LOC_Os02g09940	0.901965	0.00035
	LOC_Os01g56320	0.901785	0.04505
	LOC_Os08g04840	0.901616	0.01725
	LOC_Os07g03860	0.901383	0.03025
	LOC_Os03g45730	0.901267	0.00495
	LOC_Os03g16700	0.901175	0.02195
	LOC_Os07g38120	0.900636	0.0008
	LOC_Os09g29600	0.900564	0.0019
	LOC_Os07g37810	0.899394	0.026
	LOC_Os02g02120	0.897886	0.0023
	LOC_Os03g08580	0.897756	0.00255
	LOC_Os03g06710	0.89732	0.00345
	LOC_Os09g01960	0.896952	0.00455
	LOC_Os05g41900	0.896612	0.0005
	LOC_Os09g29540	0.8951	0.00105
	LOC_Os04g46310	0.894249	0.0096
	LOC_Os08g41470	0.893455	0.04415
	LOC_Os10g35100	0.892139	0.00515
	LOC_Os06g44610	0.89125	0.0251
	LOC_Os01g46800	0.890994	0.0478
	LOC_Os11g07040	0.890246	0.0003
	LOC_Os09g36240	0.890129	0.0047
	LOC_Os08g44210	0.88896	0.006
	LOC_Os04g37430	0.88882	0.00895
	LOC_Os08g06010	0.888753	0.00865
	LOC_Os06g48800	0.888553	0.0494
	LOC_Os12g36194	0.88781	0.0032
	LOC_Os01g40630	0.887721	0.0018
	LOC_Os02g56250	0.88772	0.00095
	LOC_Os01g07530	0.887416	0.02135
	LOC_Os05g44770	0.887331	0.03705
	LOC_Os05g43170	0.887214	0.001
	LOC_Os04g56400	0.886909	0.0074
	LOC_Os02g40700	0.884014	0.0391
	LOC_Os03g01320	0.883172	0.01495
	LOC_Os01g58444	0.882357	0.0242
	LOC_Os04g47130	0.881137	0.03635
	LOC_Os08g01090	0.880592	0.0028
	LOC_Os02g26800	0.87992	0.0338
	LOC_Os05g35520	0.879653	0.0016
	LOC_Os10g39520	0.878986	0.0013
	LOC_Os10g22560	0.878901	0.0179
	LOC_Os11g01490	0.878306	0.0231
	LOC_Os05g22940	0.878069	0.00145
	LOC_Os09g16920	0.87751	0.00705
	LOC_Os03g14050	0.877445	0.0307
	LOC_Os05g22614	0.877204	0.00205
	LOC_Os05g51620	0.876685	0.0032
	LOC_Os08g10580	0.875419	0.0059
	LOC_Os12g44370	0.875172	0.00365
	LOC_Os07g41580	0.874942	0.01225
	LOC_Os09g29070	0.874773	0.00045
	LOC_Os01g67600	0.874008	0.0184
	LOC_Os02g34850	0.873376	0.0018
	LOC_Os04g38790	0.873293	0.02325
	LOC_Os02g29550	0.87188	0.00475
	LOC_Os08g41880	0.871457	0.00245
	LOC_Os05g41800	0.871002	0.01325
	LOC_Os02g53750	0.868616	0.0103
	LOC_Os04g43050	0.86789	0.0348
	LOC_Os03g14530	0.867594	0.0095
	LOC_Os01g55240	0.867323	0.01715
	LOC_Os04g49690	0.865274	0.015
	LOC_Os02g53120	0.864969	0.01
	LOC_Os03g18150	0.862745	0.006
	LOC_Os12g12580	0.861812	0.03875
	LOC_Os12g38730	0.861534	0.0027
	LOC_Os01g57073	0.860898	0.00335
	LOC_Os06g40120	0.85977	0.00355
	LOC_Os09g16995	0.859295	0.0429
	LOC_Os10g13914	0.857882	0.01895
	LOC_Os03g57260	0.85689	0.0464
	LOC_Os11g39320	0.856676	0.00105
	LOC_Os05g08420	0.856069	0.00855
	LOC_Os06g47294	0.855608	0.0262
	LOC_Os05g41610	0.855584	0.0024
	LOC_Os02g15520	0.853153	0.01825
	LOC_Os07g09310	0.853006	0.0295
	LOC_Os10g30156	0.850184	0.00905
	LOC_Os03g31510	0.847139	0.0112
	LOC_Os04g02900	0.847072	0.01685
	LOC_Os03g60350	0.847038	0.0227
	LOC_Os07g38850	0.846075	0.01195
	LOC_Os03g06730	0.84504	0.01685
	LOC_Os05g38260	0.844641	0.01465
	LOC_Os05g03860	0.844302	0.00065
	LOC_Os02g41520	0.843686	0.00355
	LOC_Os02g50330	0.842919	0.0098
	LOC_Os08g25734	0.842776	0.0009
	LOC_Os01g73170	0.842774	0.01495
	LOC_Os02g47880	0.842562	0.0134
	LOC_Os01g12920	0.841957	0.00855
	LOC_Os01g56510	0.841783	0.0261
	LOC_Os06g50230	0.841136	0.00265
	LOC_Os02g37130	0.840187	0.0045
	LOC_Os04g11390	0.839967	0.00115
	LOC_Os11g14140	0.839913	0.00115
	LOC_Os03g48660	0.839607	0.0061
	LOC_Os01g74650	0.839289	0.04315
	LOC_Os04g46860	0.836096	0.00495
	LOC_Os08g38220	0.835435	0.0231
	LOC_Os07g09670	0.834142	0.03535
	LOC_Os10g30790	0.832761	0.013
	LOC_Os01g38530	0.83206	0.00175
	LOC_Os06g02000	0.831268	0.04495
	LOC_Os06g45370	0.831116	0.00115
	LOC_Os06g12360	0.830406	0.04675
	LOC_Os05g08554	0.830193	0.0313
	LOC_Os01g56780	0.826853	0.0095
	LOC_Os09g29660	0.826762	0.0304
	LOC_Os02g27400	0.826718	0.001
	LOC_Os03g52460	0.826664	0.00075
	LOC_Os12g27440	0.825358	0.0189
	LOC_Os01g58700	0.825346	0.0186
	LOC_Os04g34000	0.825251	0.03535
	LOC_Os05g04610	0.823571	0.0107
	LOC_Os02g10794	0.823491	0.02745
	LOC_Os07g04690	0.822727	0.0036
	LOC_Os03g25050	0.822648	0.01215
	LOC_Os10g41930	0.822623	0.01295
	LOC_Os03g63440	0.822083	0.0363
	LOC_Os12g09580	0.821258	0.01285
	LOC_Os02g17710	0.821071	0.00545
	LOC_Os04g44900	0.820796	0.0106
	LOC_Os10g01060	0.820315	0.00725
	LOC_Os04g35560	0.81938	0.01705
	LOC_Os12g18860	0.81853	0.0043
	LOC_Os01g11250	0.818511	0.01775
	LOC_Os09g10204	0.818433	0.04625
	LOC_Os05g34040	0.817633	0.0104
	LOC_Os09g36450	0.81706	0.0037
	LOC_Os02g47220	0.816219	0.0232
	LOC_Os01g01380	0.815807	0.03535
	LOC_Os06g51270	0.814327	0.0011
	LOC_Os10g08011	0.814147	0.0247
	LOC_Os01g42650	0.813651	0.01085
	LOC_Os02g34810	0.81126	0.00475
	LOC_Os01g61460	0.811134	0.02095
	LOC_Os03g58570	0.81045	0.0096
	LOC_Os04g03740	0.810242	0.0305
	LOC_Os07g35510	0.809771	0.0055
	LOC_Os05g24150	0.809731	0.0415
	LOC_Os06g19390	0.809697	0.02235
	LOC_Os06g30940	0.809211	0.01075
	LOC_Os08g10300	0.808133	0.0103
	LOC_Os11g38480	0.807429	0.0044
	LOC_Os06g10520	0.805974	0.0191
	LOC_Os05g38530	0.805656	0.00445
	LOC_Os03g44210	0.802836	0.02595
	LOC_Os05g41640	0.802602	0.02165
	LOC_Os01g11240	0.800627	0.0019
	LOC_Os04g57810	0.800578	0.04185
	LOC_Os03g55720	0.8002	0.003
	LOC_Os06g37610	0.799702	0.00305
	LOC_Os06g11380	0.798454	0.00225
	LOC_Os09g24980	0.798186	0.0194
	LOC_Os11g24170	0.795074	0.01935
	LOC_Os08g39810	0.794304	0.00855
	LOC_Os08g40530	0.793289	0.00245
	LOC_Os02g42370	0.791133	0.0085
	LOC_Os03g52340	0.790904	0.0069
	LOC_Os11g22350	0.790625	0.0029
	LOC_Os03g21664	0.789958	0.0032
	LOC_Os03g56310	0.789837	0.00315
	LOC_Os11g31900	0.78905	0.00255
	LOC_Os12g13670	0.788187	0.0292
	LOC_Os07g37830	0.787985	0.0024
	LOC_Os02g54650	0.787936	0.0037
	LOC_Os10g26850	0.78578	0.00195
	LOC_Os11g37520	0.785011	0.00295
	LOC_Os01g64440	0.78409	0.02315
	LOC_Os03g16170	0.783753	0.02355
	LOC_Os05g40410	0.783242	0.00665
	LOC_Os05g33900	0.783111	0.00205
	LOC_Os11g43390	0.783082	0.02715
	LOC_Os02g56480	0.781624	0.0427
	LOC_Os01g18320	0.781516	0.00185
	LOC_Os04g02050	0.780697	0.00675
	LOC_Os02g51790	0.779728	0.0022
	LOC_Os01g08750	0.779496	0.01085
	LOC_Os01g64750	0.779482	0.01625
	LOC_Os10g39010	0.779473	0.0309
	LOC_Os05g14240	0.779012	0.0039
	LOC_Os12g01760	0.778821	0.0111
	LOC_Os02g47600	0.778327	0.00455
	LOC_Os08g30910	0.77759	0.0128
	LOC_Os10g33290	0.777428	0.03085
	LOC_Os05g29990	0.777399	0.02565
	LOC_Os02g44980	0.777258	0.00385
	LOC_Os03g38970	0.776609	0.0022
	LOC_Os04g46220	0.776605	0.00655
	LOC_Os05g46020	0.775766	0.03565
	LOC_Os06g10160	0.775553	0.02285
	LOC_Os03g57240	0.774714	0.00465
	LOC_Os11g32369	0.774289	0.0274
	LOC_Os12g36910	0.772884	0.01275
	LOC_Os05g41795	0.772492	0.01575
	LOC_Os03g50450	0.77113	0.01955
	LOC_Os03g15780	0.769675	0.00785
	LOC_Os10g28050	0.769523	0.00285
	LOC_Os04g49510	0.768886	0.00395
	LOC_Os02g45170	0.768673	0.0032
	LOC_Os09g20930	0.767968	0.0187
	LOC_Os05g37700	0.76788	0.0447
	LOC_Os09g15835	0.767117	0.0137
	LOC_Os01g57350	0.766814	0.0059
	LOC_Os05g48930	0.766613	0.03785
	LOC_Os04g46610	0.764837	0.0174
	LOC_Os06g51070	0.764457	0.0116
	LOC_Os01g33784	0.76402	0.0183
	LOC_Os01g63710	0.761372	0.01885
	LOC_Os05g50370	0.760878	0.00345
	LOC_Os01g58790	0.760258	0.00595
	LOC_Os03g47740	0.76017	0.03975
	LOC_Os03g15890	0.759142	0.0273
	LOC_Os04g51560	0.75806	0.0108
	LOC_Os12g35460	0.757935	0.00955
	LOC_Os04g48370	0.755781	0.02055
	LOC_Os01g15010	0.755204	0.0049
	LOC_Os06g17290	0.753394	0.0126
	LOC_Os07g41140	0.75324	0.01905
	LOC_Os06g48040	0.753234	0.00955
	LOC_Os03g11330	0.752998	0.038
	LOC_Os02g05960	0.752538	0.03885
	LOC_Os02g48010	0.752414	0.0032
	LOC_Os04g51040	0.751825	0.028
	LOC_Os08g20500	0.751722	0.0168
	LOC_Os09g37040	0.751708	0.015
	LOC_Os06g15420	0.751216	0.0027
	LOC_Os11g04409	0.749804	0.00695
	LOC_Os01g40720	0.749041	0.0306
	LOC_Os04g35880	0.748219	0.0096
	LOC_Os12g36060	0.747474	0.0129
	LOC_Os06g16410	0.747251	0.0409
	LOC_Os07g39880	0.747172	0.0492
	LOC_Os01g11054	0.746991	0.0089
	LOC_Os10g05730	0.746861	0.01375
	LOC_Os03g21850	0.746335	0.0457
	LOC_Os07g48510	0.745815	0.0075
	LOC_Os01g67590	0.744718	0.0106
	LOC_Os01g69830	0.744373	0.0249
	LOC_Os01g55570	0.744088	0.00995
	LOC_Os07g08030	0.741017	0.00495
	LOC_Os05g14360	0.74083	0.04315
	LOC_Os03g64140	0.740566	0.0071
	LOC_Os02g09440	0.740461	0.02615
	LOC_Os07g38060	0.739046	0.033
	LOC_Os03g11440	0.737885	0.0026
	LOC_Os10g42430	0.736308	0.0066
	LOC_Os07g37100	0.735894	0.01695
	LOC_Os07g45120	0.734959	0.03665
	LOC_Os01g63770	0.734235	0.0168
	LOC_Os01g72380	0.733047	0.00655
	LOC_Os01g54400	0.732991	0.02485
	LOC_Os04g55920	0.732609	0.0098
	LOC_Os07g23494	0.731545	0.0496
	LOC_Os02g58300	0.729541	0.03525
	LOC_Os01g39330	0.72835	0.04715
	LOC_Os03g30092	0.726901	0.01155
	LOC_Os02g44102	0.726898	0.03715
	LOC_Os03g52794	0.726833	0.0055
	LOC_Os02g09340	0.723951	0.00735
	LOC_Os05g13580	0.723414	0.0119
	LOC_Os01g50010	0.7232	0.0291
	LOC_Os10g42820	0.722947	0.04185
	LOC_Os09g37240	0.722839	0.00875
	LOC_Os05g01280	0.722686	0.01215
	LOC_Os03g53200	0.722497	0.02675
	LOC_Os06g51060	0.721898	0.04115
	LOC_Os03g45420	0.721853	0.025
	LOC_Os01g16124	0.72176	0.00455
	LOC_Os03g24180	0.721371	0.0055
	LOC_Os12g04480	0.721078	0.0203
	LOC_Os10g36270	0.721037	0.03845
	LOC_Os01g09370	0.720291	0.01535
	LOC_Os10g01100	0.719999	0.01115
	LOC_Os09g26420	0.719161	0.0166
	LOC_Os01g32964	0.718776	0.02415
	LOC_Os11g13810	0.718057	0.00725
	LOC_Os03g17210	0.717742	0.02835
	LOC_Os04g53030	0.717468	0.018
	LOC_Os01g43100	0.717236	0.01895
	LOC_Os03g02320	0.717072	0.0134
	LOC_Os01g08560	0.715134	0.00555
	LOC_Os02g49440	0.715132	0.007
	LOC_Os02g22380	0.71513	0.034
	LOC_Os01g43540	0.713735	0.00575
	LOC_Os05g06440	0.713096	0.0066
	LOC_Os03g50325	0.712171	0.0213
	LOC_Os10g40590	0.711738	0.0203
	LOC_Os03g03290	0.71095	0.0071
	LOC_Os08g41390	0.710877	0.0096
	LOC_Os05g48690	0.710156	0.0496
	LOC_Os08g37444	0.709894	0.00615
	LOC_Os10g33420	0.707822	0.03775
	LOC_Os02g53180	0.707102	0.03755
	LOC_Os10g35030	0.706663	0.00965
	LOC_Os12g44060	0.706128	0.0314
	LOC_Os03g27190	0.705393	0.02145
	LOC_Os08g02350	0.703775	0.0058
	LOC_Os06g48950	0.702896	0.03125
	LOC_Os11g29230	0.70191	0.0091
	LOC_Os09g34340	0.70142	0.0094
	LOC_Os03g38540	0.701133	0.0404
	LOC_Os01g13540	0.701068	0.0062
	LOC_Os05g38820	0.700869	0.04505
	LOC_Os02g10700	0.700854	0.00875
	LOC_Os03g40780	0.700082	0.0151
	LOC_Os10g33130	0.699977	0.027
	LOC_Os09g26530	0.699613	0.0196
	LOC_Os01g15020	0.699266	0.00685
	LOC_Os01g42190	0.699124	0.00665
	LOC_Os10g42900	0.69895	0.03005
	LOC_Os04g45490	0.698379	0.00945
	LOC_Os09g35990	0.697526	0.0164
	LOC_Os08g07774	0.69698	0.01385
	LOC_Os05g50560	0.696533	0.04245
	LOC_Os01g44390	0.695424	0.02645
	LOC_Os03g47930	0.694014	0.02185
	LOC_Os01g73970	0.693275	0.00565
	LOC_Os01g68770	0.691829	0.00915
	LOC_Os02g12790	0.688655	0.0174
	LOC_Os01g18670	0.688255	0.04045
	LOC_Os12g08170	0.688086	0.0284
	LOC_Os02g28720	0.687242	0.02065
	LOC_Os02g55440	0.6868	0.01065
	LOC_Os03g16050	0.686605	0.01605
	LOC_Os07g03240	0.686381	0.0223
	LOC_Os11g07922	0.684794	0.0421
	LOC_Os02g33580	0.684345	0.00765
	LOC_Os10g02650	0.683964	0.0282
	LOC_Os01g71690	0.68298	0.04515
	LOC_Os06g30970	0.682951	0.011
	LOC_Os03g55070	0.682426	0.0099
	LOC_Os08g06170	0.681242	0.0341
	LOC_Os03g63710	0.680742	0.02575
	LOC_Os07g05040	0.680174	0.0212
	LOC_Os12g44390	0.679195	0.00995
	LOC_Os04g53380	0.678026	0.01015
	LOC_Os04g50216	0.677683	0.02435
	LOC_Os05g01530	0.672896	0.0407
	LOC_Os09g18360	0.672247	0.0342
	LOC_Os06g01400	0.671504	0.00755
	LOC_Os07g09190	0.671473	0.03285
	LOC_Os04g55050	0.671195	0.01665
	LOC_Os01g14050	0.670696	0.0322
	LOC_Os07g47350	0.66934	0.02165
	LOC_Os01g12390	0.669308	0.032
	LOC_Os03g03020	0.669071	0.00815
	LOC_Os10g40920	0.668713	0.04555
	LOC_Os12g02320	0.666969	0.019
	LOC_Os12g40560	0.665033	0.03565
	LOC_Os10g30550	0.664013	0.019
	LOC_Os02g27220	0.66347	0.03875
	LOC_Os05g51610	0.663136	0.03615
	LOC_Os03g63950	0.661222	0.02445
	LOC_Os08g43320	0.65893	0.01245
	LOC_Os02g46220	0.658697	0.014
	LOC_Os02g39600	0.658041	0.0111
	LOC_Os03g02640	0.657837	0.0124
	LOC_Os01g53730	0.657832	0.03665
	LOC_Os05g32230	0.656606	0.01275
	LOC_Os02g58110	0.655236	0.02535
	LOC_Os12g09590	0.653797	0.01795
	LOC_Os02g49870	0.653083	0.0338
	LOC_Os03g29190	0.652789	0.01585
	LOC_Os06g22960	0.651353	0.01205
	LOC_Os02g54160	0.649187	0.0124
	LOC_Os03g07570	0.648894	0.03555
	LOC_Os07g33110	0.648433	0.0219
	LOC_Os07g11110	0.647783	0.01435
	LOC_Os01g48620	0.647356	0.01015
	LOC_Os02g51450	0.646424	0.04335
	LOC_Os07g17390	0.646113	0.04285
	LOC_Os05g03760	0.644772	0.0126
	LOC_Os01g54020	0.644361	0.0259
	LOC_Os09g38390	0.64423	0.0268
	LOC_Os06g18900	0.643344	0.02585
	LOC_Os12g36400	0.643248	0.01485
	LOC_Os01g14440	0.643225	0.01405
	LOC_Os06g02180	0.642202	0.0356
	LOC_Os04g45470	0.641779	0.02175
	LOC_Os04g53490	0.641336	0.01235
	LOC_Os07g35260	0.640674	0.0137
	LOC_Os02g55520	0.640608	0.04195
	LOC_Os07g48630	0.640063	0.0213
	LOC_Os12g43640	0.639625	0.04305
	LOC_Os11g32260	0.639034	0.0197
	LOC_Os08g44000	0.638916	0.01365
	LOC_Os10g39430	0.63808	0.0224
	LOC_Os06g28840	0.637955	0.0122
	LOC_Os02g57610	0.637575	0.0353
	LOC_Os06g36270	0.637127	0.02505
	LOC_Os01g52640	0.636735	0.01415
	LOC_Os06g48600	0.63654	0.02995
	LOC_Os01g54510	0.635966	0.0198
	LOC_Os01g73514	0.635273	0.01275
	LOC_Os02g54730	0.635154	0.01185
	LOC_Os09g36090	0.635122	0.01215
	LOC_Os03g27280	0.63433	0.0289
	LOC_Os09g20030	0.634299	0.02515
	LOC_Os03g06520	0.633115	0.0176
	LOC_Os09g17760	0.63296	0.02385
	LOC_Os02g04050	0.632423	0.0173
	LOC_Os04g32950	0.632003	0.02395
	LOC_Os03g37864	0.6315	0.01805
	LOC_Os05g05160	0.631408	0.01405
	LOC_Os10g40740	0.629557	0.01205
	LOC_Os05g50890	0.62919	0.0188
	LOC_Os03g45779	0.629142	0.0316
	LOC_Os11g17930	0.627765	0.02115
	LOC_Os11g25780	0.627399	0.0153
	LOC_Os08g06480	0.627291	0.01505
	LOC_Os09g38777	0.627107	0.0191
	LOC_Os03g11250	0.6253	0.0396
	LOC_Os02g47970	0.624963	0.0144
	LOC_Os03g08860	0.623416	0.03075
	LOC_Os10g42100	0.621839	0.01495
	LOC_Os07g37230	0.619238	0.0196
	LOC_Os11g02450	0.618054	0.0449
	LOC_Os03g61260	0.616913	0.0174
	LOC_Os11g11890	0.615897	0.02445
	LOC_Os05g50230	0.613211	0.02885
	LOC_Os06g46930	0.612983	0.01725
	LOC_Os04g58160	0.612764	0.044
	LOC_Os08g04400	0.61221	0.0215
	LOC_Os02g43600	0.611671	0.01665
	LOC_Os02g58790	0.610744	0.02915
	LOC_Os01g49180	0.610158	0.0471
	LOC_Os03g57340	0.609842	0.021
	LOC_Os02g48480	0.609071	0.04615
	LOC_Os01g52750	0.608987	0.02555
	LOC_Os02g47570	0.608824	0.03675
	LOC_Os11g05400	0.60759	0.0351
	LOC_Os08g35020	0.607328	0.0284
	LOC_Os08g19140	0.605452	0.0191
	LOC_Os07g07080	0.605384	0.0307
	LOC_Os02g43020	0.604879	0.0224
	LOC_Os05g47780	0.604817	0.04615
	LOC_Os11g30210	0.604004	0.02835
	LOC_Os10g11870	0.603578	0.0349
	LOC_Os05g26840	0.601534	0.03225
	LOC_Os04g57550	0.601187	0.03545
	LOC_Os01g51754	0.60036	0.0301
	LOC_Os02g27110	0.600027	0.01795
	LOC_Os03g26820	0.600008	0.03035
	LOC_Os07g33630	0.59858	0.0399
	LOC_Os10g21560	0.597039	0.0318
	LOC_Os04g01970	0.596983	0.04805
	LOC_Os03g08430	0.59697	0.02915
	LOC_Os03g17174	0.596727	0.02335
	LOC_Os08g06800	0.596441	0.02865
	LOC_Os08g39850	0.594952	0.0312
	LOC_Os06g49160	0.594683	0.01875
	LOC_Os02g25580	0.593878	0.0257
	LOC_Os05g23670	0.592745	0.0332
	LOC_Os01g66140	0.591086	0.04655
	LOC_Os06g05740	0.590819	0.0419
	LOC_Os08g38880	0.590524	0.03845
	LOC_Os03g08070	0.590406	0.0327
	LOC_Os04g34140	0.589976	0.04305
	LOC_Os01g65880	0.589162	0.03875
	LOC_Os02g16490	0.588913	0.0458
	LOC_Os03g54900	0.588623	0.02595
	LOC_Os07g39270	0.584472	0.0308
	LOC_Os10g28200	0.58352	0.02135
	LOC_Os07g04990	0.583469	0.0369
	LOC_Os08g39150	0.581878	0.0311
	LOC_Os02g32780	0.581362	0.03125
	LOC_Os06g49430	0.581305	0.02875
	LOC_Os05g31690	0.580754	0.02885
	LOC_Os05g46620	0.58061	0.02895
	LOC_Os03g13590	0.580415	0.0275
	LOC_Os01g47730	0.580218	0.047
	LOC_Os05g28300	0.580003	0.02095
	LOC_Os04g42840	0.579441	0.0318
	LOC_Os09g24440	0.578914	0.02005
	LOC_Os02g11780	0.578096	0.02285
	LOC_Os11g31770	0.577753	0.0363
	LOC_Os01g49120	0.577217	0.04195
	LOC_Os06g34440	0.576376	0.02345
	LOC_Os10g35920	0.576153	0.03975
	LOC_Os04g50120	0.574648	0.03525
	LOC_Os03g56470	0.572433	0.0289
	LOC_Os06g22394	0.572375	0.03565
	LOC_Os04g34940	0.572156	0.03845
	LOC_Os10g33140	0.570868	0.03125
	LOC_Os03g01020	0.570421	0.04705
	LOC_Os04g46280	0.570001	0.02745
	LOC_Os05g19380	0.56991	0.02405
	LOC_Os06g04880	0.568495	0.03975
	LOC_Os06g22650	0.567488	0.0284
	LOC_Os02g57670	0.564948	0.0233
	LOC_Os06g45480	0.564946	0.0297
	LOC_Os01g59440	0.564694	0.044
	LOC_Os01g61930	0.56461	0.03345
	LOC_Os11g45930	0.563594	0.04665
	LOC_Os03g04710	0.563426	0.0472
	LOC_Os06g39260	0.562499	0.0317
	LOC_Os11g02550	0.558113	0.0458
	LOC_Os03g19590	0.557348	0.0263
	LOC_Os05g46260	0.556936	0.0476
	LOC_Os11g11980	0.556606	0.0409
	LOC_Os03g64280	0.554677	0.0415
	LOC_Os03g51020	0.553821	0.03095
	LOC_Os12g06800	0.55353	0.03705
	LOC_Os11g11960	0.553431	0.03045
	LOC_Os01g61970	0.552558	0.0302
	LOC_Os06g17840	0.55253	0.02985
	LOC_Os07g39470	0.551026	0.0384
	LOC_Os07g35580	0.549911	0.0337
	LOC_Os04g38960	0.549601	0.0474
	LOC_Os05g28200	0.549295	0.03385
	LOC_Os09g02650	0.547914	0.03875
	LOC_Os01g59900	0.547678	0.04725
	LOC_Os05g11090	0.546488	0.04085
	LOC_Os04g38950	0.546058	0.04525
	LOC_Os01g55830	0.545242	0.03255
	LOC_Os03g49710	0.544495	0.0338
	LOC_Os10g36810	0.5443	0.0411
	LOC_Os01g46710	0.543233	0.03
	LOC_Os01g14810	0.542616	0.0381
	LOC_Os01g29230	0.542408	0.0307
	LOC_Os11g12000	0.541711	0.03575
	LOC_Os02g02410	0.541555	0.04325
	LOC_Os05g04150	0.54154	0.0484
	LOC_Os12g04440	0.540926	0.04825
	LOC_Os02g17360	0.540626	0.04435
	LOC_Os05g23880	0.540282	0.0309
	LOC_Os05g14860	0.539224	0.04965
	LOC_Os03g06720	0.536127	0.04415
	LOC_Os11g04670	0.535435	0.037
	LOC_Os09g16950	0.533022	0.04065
	LOC_Os01g22520	0.532588	0.04325
	LOC_Os01g40310	0.531402	0.0448
	LOC_Os01g56190	0.529765	0.0343
	LOC_Os05g02680	0.526612	0.0361
	LOC_Os02g36850	0.524726	0.0389
	LOC_Os12g19530	0.524632	0.04875
	LOC_Os01g71620	0.524268	0.0407
	LOC_Os01g40250	0.523806	0.03855
	LOC_Os07g04530	0.523541	0.04245
	LOC_Os02g42200	0.522767	0.04215
	LOC_Os05g45830	0.522056	0.0487
	LOC_Os10g29560	0.521843	0.0487
	LOC_Os03g03360	0.519301	0.04295
	LOC_Os03g60240	0.518834	0.0431
	LOC_Os11g04720	0.517657	0.0446
	LOC_Os01g08890	0.517366	0.0417
	LOC_Os04g36800	0.517097	0.0438
	LOC_Os05g51630	0.516203	0.04835
	LOC_Os02g03840	0.515097	0.04615
	LOC_Os10g01470	0.514801	0.04985
	LOC_Os06g43120	0.514683	0.04815
	LOC_Os06g17970	0.512737	0.04735
	LOC_Os05g43060	0.509992	0.04695
	LOC_Os03g45770	0.508007	0.0463
	LOC_Os02g19820	0.501733	0.04985
	LOC_Os09g24540	-0.500096	0.048
	LOC_Os06g51150	-0.500565	0.0497
	LOC_Os03g04440	-0.504726	0.0463
	LOC_Os09g15750	-0.506338	0.0491
	LOC_Os08g03350	-0.508826	0.04305
	LOC_Os01g61120	-0.509377	0.04385
	LOC_Os06g30750	-0.518687	0.04245
	LOC_Os04g42030	-0.522638	0.0466
	LOC_Os05g46250	-0.526362	0.0437
	LOC_Os04g32050	-0.528805	0.03485
	LOC_Os08g31580	-0.533411	0.04665
	LOC_Os04g52500	-0.533445	0.0418
	LOC_Os11g07916	-0.534615	0.0398
	LOC_Os04g02850	-0.535102	0.04555
	LOC_Os04g33780	-0.535325	0.0439
	LOC_Os01g44230	-0.536064	0.04
	LOC_Os02g17390	-0.536722	0.03295
	LOC_Os01g01450	-0.537024	0.0331
	LOC_Os03g22770	-0.53728	0.03645
	LOC_Os03g57149	-0.538317	0.0305
	LOC_Os03g50870	-0.539774	0.0403
	LOC_Os03g51950	-0.54276	0.03345
	LOC_Os01g33420	-0.543427	0.04845
	LOC_Os08g01840	-0.543436	0.042
	LOC_Os01g15270	-0.545012	0.0413
[truncated: 2,048 more rows]

## Sheet: S.Table 7
	Supplemental Data Set 7. The detail fold change value of PhANGs and PhAPGs in Figure 8D.
	<Chlorophyll metabolism>
	#	Group	MSU_ID	RAPDB_ID	Gene Name	Description	FPKM value			Ospel1,2,3 / NT		OsPEL1-OE / NT
							NT	ospel1/2/3	OsPEL1OE	log2 fold change	p-value	log2 fold change	p-value
	1	Chlorophyll biosynthesis	LOC_Os10g35840	Os10g0502400	OsHEMA	similar to Glutamyl-tRNA reductase	199.059	217.601	190.568	0.128489	0.6231	-0.0628926	0.8141
	2	Chlorophyll biosynthesis	LOC_Os08g41990	Os08g0532200	OsGSA	aminotransferase	352.513	247.563	343.87	-0.509883	0.05775	-0.0358115	0.8952
	3	Chlorophyll biosynthesis	LOC_Os06g49110	Os06g0704600	OsHEMB	delta-aminolevulinic acid dehydratase, chloroplast precursor	16.7305	12.6948	15.707	-0.398248	0.20835	-0.0910774	0.7744
	4	Chlorophyll biosynthesis	LOC_Os02g07230	Os02g0168800	OsHEMC	porphobilinogen deaminase, chloroplast precursor	114.15	90.5109	149.398	-0.334768	0.22285	0.388232	0.16305
	5	Chlorophyll biosynthesis	LOC_Os09g32025	Os09g0493500	OsHEMD	uroporphyrinogen-III synthase	1.20587	1.09912	0.627525	-0.133723	0.8441	-0.942334	0.24465
	6	Chlorophyll biosynthesis	LOC_Os01g43390	Os01g0622300	OsHEME1	uroporphyrinogen decarboxylase	51.0708	39.379	71.5922	-0.375073	0.15155	0.487305	0.05715
	7	Chlorophyll biosynthesis	LOC_Os03g21900	Os03g0337600	OsHEME2	uroporphyrinogen decarboxylase	131.658	144.145	125.698	0.130725	0.609	-0.0668377	0.7899
	8	Chlorophyll biosynthesis	LOC_Os04g52130	Os04g0610800	OsHEMF	coproporphyrinogen III oxidase, chloroplast precursor	202.382	172.976	224.457	-0.226509	0.37835	0.149356	0.5557
	9	Chlorophyll biosynthesis	LOC_Os04g41260	Os04g0490000	OsHEMG	amine oxidase, flavin-containing, domain containing protein	4.77588	4.13225	6.18299	-0.208837	0.5771	0.37254	0.29155
	10	Chlorophyll biosynthesis	LOC_Os03g20700	Os03g0323200	OsCHLH1	magnesium-chelatase	39.2807	52.723	29.0759	0.424613	0.63445	-0.433998	0.6457
	11	Chlorophyll biosynthesis	LOC_Os07g46310	Os07g0656500	OsCHLH2	magnesium-chelatase	0.665772	0.581463	0.624788	-0.195342	0.76325	-0.0916631	0.87775
	12	Chlorophyll biosynthesis	LOC_Os03g59640	Os03g0811100	OsCHLD	magnesium-chelatase subunit chlD, chloroplast precursor	80.1322	54.9064	110.048	-0.545406	0.02975	0.457683	0.07195
	13	Chlorophyll biosynthesis	LOC_Os03g36540	Os03g0563300	OsCHLI	magnesium-chelatase subunit chlI, chloroplast precursor	154.88	141.391	179.742	-0.131468	0.62215	0.214774	0.4313
	14	Chlorophyll biosynthesis	LOC_Os06g04150	Os06g0132400	OsCHLM	magnesium-protoporphyrin O-methyltransferase	113.547	98.134	98.2103	-0.210459	0.3898	-0.209338	0.41025
	15	Chlorophyll biosynthesis	LOC_Os01g17170	Os01g0279100	OsCRD	magnesium-protoporphyrin IX monomethyl ester cyclase,chloroplast precursor	852.544	844.494	489.973	-0.0136872	0.9661	-0.799071	0.0112
	16	Chlorophyll biosynthesis	LOC_Os04g58200	Os04g0678700	OsPORA	protochlorophyllide reductase A, chloroplast precursor	276.256	1263.14	44.5943	2.19293	5e-05	-2.63107	5e-05
	17	Chlorophyll biosynthesis	LOC_Os10g35370	Os10g0496900	OsPORB	oxidoreductase, short chain dehydrogenase/reductase family domain containing family	755.358	728.289	465.167	-0.0526496	0.8732	-0.699412	0.02445
	18	Chlorophyll biosynthesis	LOC_Os03g22780	Os03g0351200	OsDVR	NAD(P)-binding domain containing protein.	49.967	40.1841	58.7301	-0.31435	0.23575	0.233125	0.3633
	19	Chlorophyll biosynthesis	LOC_Os05g28200	Os05g0349700	OsCHLG	Chl synthase	117.937	81.2808	172.586	-0.537033	0.0354	0.549295	0.03385
	20	Chlorophyll cycle	LOC_Os10g41780	Os10g0567400	OsCAO1	chlorophyllide a oxygenase, chloroplast precursor	111.672	155.524	83.2215	0.477876	0.09365	-0.424238	0.1261
	21	Chlorophyll cycle	LOC_Os10g41760	Os10g0567100	OsCAO2	chlorophyllide a oxygenase, chloroplast precursor	0.190707	0.128977	0.112524	-0.564236	1	-0.761124	1
	22	Chlorophyll cycle	LOC_Os01g12710	Os01g0227100	OsNYC1	oxidoreductase, short chain dehydrogenase/reductase family domain containing protein	203.685	153.356	162.755	-0.409451	0.20165	-0.323636	0.32535
	23	Chlorophyll cycle	LOC_Os03g45194	Os03g0654600	OsNOL	oxidoreductase, short chain dehydrogenase/reductase family domain containing protein	8.98115	7.03389	13.1779	-0.352577	0.28085	0.553152	0.0808
	24	Chlorophyll cycle	LOC_Os04g25400	Os04g0320100	OsHCAR	Coenzyme F420 hydrogenase/dehydrogenase beta subunit	147.208	123.064	144.473	-0.258445	0.31385	-0.0270532	0.91685
	25	Chlorophyll degradation	LOC_Os10g28370	Os10g0419600	OsCLH	chlorophyllase-2, chloroplast precursor	46.478	44.0514	17.0844	-0.077363	0.765	-1.44387	5e-05
	26	Chlorophyll degradation	LOC_Os02g18500	Os02g0286700	OsMCS1	chlorophyllase-2, chloroplast precursor, putative	0	0	0	0	1	0	1
	27	Chlorophyll degradation	LOC_Os06g24730	Os06g0354700	OsPPH	hydrolase, alpha/beta fold family domain containing protein	66.1134	62.8779	48.0734	-0.0723887	0.7895	-0.459702	0.08985
	28	Chlorophyll degradation	LOC_Os03g05310	Os03g0146400	OsPaO	pheophorbide a oxygenase, chloroplast precursor	34.7736	32.8758	22.6682	-0.0809638	0.75355	-0.617322	0.01875
	29	Chlorophyll degradation	LOC_Os10g25030	Os10g0389200	OsRCCR1	red chlorophyll catabolite reductase	39.7908	47.3506	16.1692	0.250945	0.3565	-1.29919	5e-05
	30	Chlorophyll degradation	LOC_Os10g25040	Os10g0389300	OsRCCR2	red chlorophyll catabolite reductase	0.653303	0.413816	0.338183	-0.658761	0.38995	-0.949948	0.16195
	31	Chlorophyll degradation	LOC_Os10g25020	Os10g0389100	OsRCCR3	red chlorophyll catabolite reductase	0.90224	0.237945	0.214477	-1.92289	0.1359	-2.07269	0.1158
	32	Chlorophyll degradation	LOC_Os09g36200	Os09g0532000	OsOsSGR1/OsNYE	senescence-inducible chloroplast stay-green protein 1	2.70536	3.96805	0.615317	0.552607	0.1807	-2.13642	0.0014
	<Chloroplast biogenesis>
	1	Chloroplast gene transcription	LOC_Os09g07120	Os09g0246200	OsrpoT1	DNA-directed RNA polymerase 1B, mitochondrial precursor	11.8502	9.89789	10.187	-0.259723	0.44035	-0.218193	0.5254
	2	Chloroplast gene transcription	LOC_Os06g44230	Os06g0652000	OsrpoT2	DNA-directed RNA polymerase 3A, chloroplast precursor	71.9454	53.4195	52.1622	-0.429535	0.09	-0.463896	0.0705
	3	Chloroplast gene transcription	LOC_Os02g06480	Os02g0159700	Ossco1	SCO1 protein homolog, mitochondrial precursor	2.79069	2.81776	2.48005	0.0139313	0.9694	-0.17025	0.63725
	4	Protein import and processing	LOC_Os03g13730	Os03g0240500	OsTOC34	translocase of chloroplast 34	60.9259	45.6789	72.0472	-0.415527	0.11645	0.241886	0.34985
	5	Protein import and processing	LOC_Os05g05950	Os05g0151400	OsTOC159	TOC159	166.687	138.231	187.921	-0.27006	0.34185	0.172981	0.547
	6	Protein import and processing	LOC_Os01g54480	Os01g0748600	OsSTY8	serine/threonine protein kinase	13.0473	12.454	16.9403	-0.0671489	0.82215	0.376701	0.1869
	7	Protein import and processing	LOC_Os02g38080	Os02g0594100	OsSTY17	protein kinase domain containing protein	13.2294	11.8279	13.7709	-0.161552	0.64145	0.0578814	0.86715
	8	Protein import and processing	LOC_Os09g37230	Os09g0544300	OsSTY46	protein kinase family protein	38.7396	33.0715	34.2971	-0.22822	0.386	-0.175723	0.50115
	9	Protein import and processing	LOC_Os11g47760	Os11g0703900	OsHSP70e	DnaK family protein	1099.18	1476.56	935.376	0.425811	0.2774	-0.232813	0.53835
	10	Protein import and processing	LOC_Os05g38530	Os05g0460000	OsHSP70d	DnaK family protein	13.0939	14.8353	22.8874	0.18014	0.52425	0.805656	0.00445
	11	Protein import and processing	LOC_Os03g60620	Os03g0821100	OsHSP70c	DnaK family protein	116.036	110.813	79.3428	-0.066453	0.80145	-0.548408	0.0313
	12	Protein import and processing	LOC_Os01g62290	Os01g0840100	OsHSP70a	DnaK family protein	10.4387	12.597	20.5684	0.271131	0.3465	0.978483	0.00075
	13	Protein import and processing	LOC_Os03g16860	Os03g0276500	OsHSP70b	DnaK family protein	72.623	62.0696	252.235	-0.226538	0.3758	1.79627	5e-05
	14	Protein import and processing	LOC_Os06g50300	Os06g0716700	OsHSP90	heat shock protein	148.034	122.362	293.467	-0.274775	0.2975	0.987267	0.0004
	15	Protein import and processing	LOC_Os10g32550	Os10g0462900	Oscpn60b	T-complex protein	34.6721	28.9439	44.0983	-0.260517	0.31455	0.346946	0.17295
	16	Protein import and processing	LOC_Os03g04970	Os03g0143400	Oscpn60a	T-complex protein	33.452	27.9115	38.4984	-0.261233	0.3097	0.202704	0.43675
	17	Protein import and processing	LOC_Os07g37250	Os07g0558500	OsTHF1	THYLAKOID FORMATION1, chloroplast precursor	412.435	408.805	368.785	-0.0127508	0.964	-0.161385	0.5422
	18	Protein import and processing	LOC_Os01g67000	Os01g0895100	OsVIPP1	membrane-associated 30 kDa protein, chloroplast precursor	211.33	159.795	228.662	-0.403269	0.11135	0.113719	0.6576
	19	Protein import and processing	LOC_Os06g45820	Os06g0669400	OsFtsH2	OsFtsH2 FtsH protease, homologue of AtFtsH2/8	1007.71	785.373	850.649	-0.359624	0.32795	-0.244438	0.52545
	20	Protein import and processing	LOC_Os03g29810	Os03g0411500	OsClpP6	OsClp6 - Putative Clp protease homologue	70.778	52.1688	60.6737	-0.440115	0.0986	-0.22223	0.39065
	21	Protein import and processing	LOC_Os02g03250	Os02g0125000	OsLPA2	expressed protein	53.5956	41.7664	44.2221	-0.359773	0.1828	-0.277348	0.2959
	22	Retrograde signalling	LOC_Os07g46690	Os07g0661500	OsPTM	PHD-finger family protein	13.9287	12.209	18.3423	-0.190113	0.46535	0.397117	0.12255
	23	Retrograde signalling	LOC_Os12g08280	Os12g0183300	OsSAL1b	inositol-1-monophosphatase	40.3467	31.4131	41.2373	-0.361085	0.1817	0.031499	0.90095
	24	Retrograde signalling	LOC_Os12g08270	Os12g0183200	OsSAL1a	inositol-1-monophosphatase	1.27303	0.824367	1.01407	-0.626905	0.66865	-0.328111	0.8271
	25	Retrograde signalling	LOC_Os10g34400	Os10g0485300	OsEX1	expressed protein	25.2676	23.509	24.3901	-0.104076	0.77875	-0.0509883	0.894
	26	Retrograde signalling	LOC_Os01g01790	Os01g0107900	OsEX2	expressed protein	96.9999	68.508	85.0923	-0.501711	0.05565	-0.188955	0.46935
	27	Chloroplast division	LOC_Os04g56970	Os04g0665400	OsFtsZ1	tubulin/FtsZ domain containing protein	11.2117	8.23977	10.4738	-0.444328	0.17735	-0.098218	0.75585
	28	Chloroplast division	LOC_Os03g44420	Os03g0646100	OsFtsZ2a	tubulin/FtsZ domain containing protein	0.949112	0.640719	4.94198	-0.566886	0.30235	2.38044	5e-05
	29	Chloroplast division	LOC_Os05g37160	Os05g0443800	OsFtsZ2b	tubulin/FtsZ domain containing protein	1.65455	1.61847	1.33488	-0.031811	0.9469	-0.309731	0.5425
	30	Chloroplast division	LOC_Os09g38330	Os09g0555600	OsARC3	MORN repeat domain containing protein	2.8007	2.25835	3.63188	-0.310522	0.4458	0.374927	0.3086
	31	Chloroplast division	LOC_Os12g07880	Os12g0178700	OsARC5	dynamin family protein	20.2723	15.3087	28.4818	-0.405157	0.13255	0.49053	0.0608
	32	Chloroplast division	LOC_Os02g03000	Os02g0122400	OsARC6	division protein	6.47706	5.31919	8.01575	-0.284133	0.3916	0.307499	0.32585
	33	Chloroplast division	LOC_Os06g01690	Os06g0106000	OsMinD	septum site-determining protein minD	17.0068	16.4919	14.5539	-0.0443556	0.89005	-0.224707	0.4598
	34	Chloroplast division	LOC_Os02g16450	Os02g0264300	OsPDV1	expressed protein	8.36622	7.11634	8.45274	-0.23344	0.47975	0.0148446	0.96285
	35	Chloroplast division	LOC_Os07g03130	Os07g0123300	OsPDV2	PDV2	39.1936	33.5917	46.7127	-0.222516	0.42375	0.253196	0.3489
	36	Chloroplast division	LOC_Os03g31839	Os03g0432900	OsMSL2	transposon protein	14.4255	15.3086	13.9491	0.0857225	0.74175	-0.0484467	0.85115
	37	Chloroplast division	LOC_Os02g58790	Os02g0834700	OsGC1	cell division inhibitor	57.2144	34.8001	87.369	-0.717287	0.0147	0.610744	0.02915
	<Photosynthesis - nucleus encoded>
	1	F-type ATPase	LOC_Os03g17070	Os03g0278900	OsAtpb	F-type H+-transporting ATPase subunit b	1106.97	958.435	860.485	-0.207867	0.493	-0.363399	0.221
	2	F-type ATPase	LOC_Os10g21250	Os10g0355800	OsAtpβ	F-type H+/Na+-transporting ATPase subunit beta [EC:7.1.2.2 7.2.2.1]	0	0	0	0	1	0	1
	3	F-type ATPase	LOC_Os12g10570	Os12g0207500	OsAtpβ	F-type H+/Na+-transporting ATPase subunit beta [EC:7.1.2.2 7.2.2.1]	0.0554056	0.0215457	2.19378	-1.36263	1	5.30725	0.049
	4	F-type ATPase	LOC_Os07g32880	Os07g0513000	OsAtpγ	F-type H+-transporting ATPase subunit gamma	718.054	568.177	847.511	-0.337752	0.2635	0.239139	0.44135
	5	Cytochrome b6-f complex	LOC_Os07g37030	Os07g0556200	OsPetC	cytochrome b6-f complex iron-sulfur subunit [EC:7.1.1.6]	1582.72	1104.25	1480.69	-0.519338	0.1182	-0.0961393	0.76945
	6	Photosynthethic electron transport	LOC_Os06g01210	Os06g0101600	OsPetE	plastocyanin	1624.44	1717.15	3109.55	0.0800668	0.79205	0.936759	0.00575
	7	Photosynthethic electron transport	LOC_Os01g64120	Os01g0860601	OsPetF	ferredoxin	1.02766	1.11776	1.95226	0.121239	0.85775	0.925782	0.1551
	8	Photosynthethic electron transport	LOC_Os03g45710	Os03g0659200	OsPetF	ferredoxin	88.5662	72.6449	81.3518	-0.285894	0.27275	-0.122581	0.64145
	9	Photosynthethic electron transport	LOC_Os03g48040	Os03g0685000	OsPetF	ferredoxin	168.571	126.761	166.736	-0.411241	0.1088	-0.0157839	0.94955
	10	Photosynthethic electron transport	LOC_Os03g61960	Os03g0835900	OsPetF	ferredoxin	57.4881	51.3942	50.9834	-0.161657	0.55385	-0.173236	0.52975
	11	Photosynthethic electron transport	LOC_Os04g33630	Os04g0412200	OsPetF	ferredoxin	20.9415	16.7083	28.653	-0.325799	0.3281	0.452324	0.15265
	12	Photosynthethic electron transport	LOC_Os05g37140	Os05g0443500	OsPetF	ferredoxin	12.5136	12.3485	13.6191	-0.0191566	0.95965	0.122137	0.74575
	13	Photosynthethic electron transport	-	Os07g0251500	OsPetF	ferredoxin	0	0	0	0	0	0	0
	14	Photosynthethic electron transport	LOC_Os08g01380	Os08g0104600	OsPetF	ferredoxin	570.783	535.132	1281.23	-0.0930467	0.71945	1.16651	5e-05
	15	Photosynthethic electron transport	LOC_Os02g01340	Os02g0103800	OsPetH	ferredoxin--NADP+ reductase [EC:1.18.1.2]	899.116	700.5	971.059	-0.360123	0.2525	0.111052	0.7239
	16	Photosynthethic electron transport	LOC_Os03g57120	Os03g0784700	OsPetH	ferredoxin--NADP+ reductase [EC:1.18.1.2]	12.1087	10.9366	10.4057	-0.146886	0.64615	-0.21867	0.4896
	17	Photosynthethic electron transport	LOC_Os06g01850	Os06g0107700	OsPetH	ferredoxin--NADP+ reductase [EC:1.18.1.2]	1419.39	1032.07	1727.98	-0.45974	0.1675	0.283813	0.42475
	18	Photosynthethic electron transport	LOC_Os07g05400	Os07g0147900	OsPetH	ferredoxin--NADP+ reductase [EC:1.18.1.2]	40.8951	45.1035	21.2035	0.14131	0.5877	-0.947628	0.0008
	19	Photosynthethic electron transport	LOC_Os07g38000	Os07g0567400	OsPetJ	cytochrome c6	7.90586	3.90052	18.058	-1.01925	0.02825	1.19164	0.0026
	20	Photosystem I	-	Os09g0485201	OsPsaC	photosystem I subunit VII	0	0	0	0	0	0	0
	21	Photosystem I	LOC_Os08g44680	Os08g0560900	OsPsaD	photosystem I subunit II	3319.91	3356.92	3513.15	0.0159933	0.9623	0.0816218	0.8329
	22	Photosystem I	LOC_Os07g25430	Os07g0435300	OsPsaE	photosystem I subunit IV	1907.77	2077.58	1886.51	0.123021	0.6935	-0.0161627	0.95985
	23	Photosystem I	LOC_Os03g56670	Os03g0778100	OsPsaF	photosystem I subunit III	949.66	934.074	1097.77	-0.0238746	0.95445	0.20909	0.61445
	24	Photosystem I	LOC_Os09g30340	Os09g0481200	OsPsaG	photosystem I subunit V	338.988	519.54	337.085	0.615999	0.0308	-0.00812431	0.9763
	25	Photosystem I	LOC_Os05g48630	Os05g0560000	OsPsaH	photosystem I subunit VI	1859.09	2354.09	1469.68	0.340567	0.2885	-0.339101	0.28065
	26	Photosystem I	-	Os04g0519975	OsPsaJ	photosystem I subunit IX	0	0	0	0	0	0	0
	27	Photosystem I	LOC_Os07g05480	Os07g0148900	OsPsaK	photosystem I subunit X	890.112	1153.74	1281.64	0.374259	0.1776	0.52593	0.0611
	28	Photosystem I	LOC_Os12g23200	Os12g0420400	OsPsaL	photosystem I subunit XI	2359.73	2115.38	2032.73	-0.157705	0.6671	-0.215206	0.5589
	29	Photosystem I	LOC_Os12g08770	Os12g0189400	OsPsaN	photosystem I subunit PsaN	956.399	1426.8	667.026	0.577099	0.0419	-0.51987	0.05545
	30	Photosystem I	LOC_Os04g33830	Os04g0414700	OsPsaO	photosystem I subunit PsaO	2199.52	2491.82	1740.94	0.180009	0.5769	-0.337323	0.27995
	31	Photosystem II	LOC_Os03g21560	Os03g0333400	OsPsb27	photosystem II Psb27 protein	346.668	266.437	271.962	-0.379758	0.13155	-0.350145	0.16415
	32	Photosystem II	LOC_Os01g71190	Os01g0938100	OsPsb28	photosystem II 13kDa protein	33.0249	20.6606	79.5516	-0.676672	0.0295	1.26834	5e-05
	33	Photosystem II	LOC_Os03g45710	Os03g0659233	OsPsbE	photosystem II cytochrome b559 subunit alpha	0	0	0	0	0	0	0
	34	Photosystem II	-	Os03g0659266	OsPsbF	photosystem II cytochrome b559 subunit beta	0	0	0	0	0	0	0
	35	Photosystem II	LOC_Os08g33650	Os08g0433350	OsPsbI	photosystem II PsbI protein	0	0	0	0	0	0	0
	36	Photosystem II	-	Os11g0592350	OsPsbK	photosystem II PsbK protein	0	0	0	0	0	0	0
	37	Photosystem II	-	Os03g0667201	OsPsbL	photosystem II PsbL protein	0	0	0	0	0	0	0
	38	Photosystem II	LOC_Os01g31690	Os01g0501800	OsPsbO	photosystem II oxygen-evolving enhancer protein 1	4005.56	4510.8	3891.11	0.171378	0.7278	-0.0418217	0.9282
	39	Photosystem II	LOC_Os07g04840	Os07g0141400	OsPsbP	photosystem II oxygen-evolving enhancer protein 2	2800.68	3097.82	2741.36	0.145476	0.6615	-0.0308841	0.9231
	40	Photosystem II	LOC_Os08g25900	Os08g0347500	OsPsbP	photosystem II oxygen-evolving enhancer protein 2	0.234276	0.194481	0.507005	-0.268585	1	1.11379	1
	41	Photosystem II	LOC_Os10g32348	Os10g0461100	OsPsbP	photosystem II oxygen-evolving enhancer protein 2	3.1818	1.31557	3.85683	-1.27415	0.044	0.277574	0.60195
	42	Photosystem II	LOC_Os02g36850	Os02g0578400	OsPsbQ	photosystem II oxygen-evolving enhancer protein 3	91.4673	54.4527	131.59	-0.748252	0.00525	0.524726	0.0389
	43	Photosystem II	LOC_Os04g44190	Os04g0522800	OsPsbQ	photosystem II oxygen-evolving enhancer protein 3	8.60289	7.29688	5.11897	-0.237542	0.57925	-0.748969	0.0971
	44	Photosystem II	LOC_Os07g01480	Os07g0105600	OsPsbQ	photosystem II oxygen-evolving enhancer protein 3	217.529	156.53	255.696	-0.474771	0.066	0.23322	0.3679
	45	Photosystem II	LOC_Os07g36080	Os07g0544800	OsPsbQ	photosystem II oxygen-evolving enhancer protein 3	1094.76	1456.06	532.289	0.411455	0.39535	-1.04033	0.0953
	46	Photosystem II	LOC_Os07g05360	Os07g0147500	OsPsbR	photosystem II 10kDa protein	991.426	0	22.5067	0	1	-5.46108	5e-05
	47	Photosystem II	LOC_Os07g05365	Os07g0147550	OsPsbR	photosystem II 10kDa protein	0.661564	2.83269	0.171904	2.09822	0.0138	-1.94428	0.1168
	48	Photosystem II	LOC_Os08g10020	Os08g0200300	OsPsbR	photosystem II 10kDa protein	7490.26	6331.79	6787.76	-0.242402	0.5999	-0.142082	0.75835
	49	Photosystem II	LOC_Os01g64960	Os01g0869800	OsPsbS	photosystem II 22kDa protein	1032.64	597.897	1516.5	-0.788374	0.01055	0.554397	0.1095
	50	Photosystem II	LOC_Os04g59440	Os04g0690800	OsPsbS	photosystem II 22kDa protein	109.082	60.7715	46.7436	-0.84394	0.00155	-1.22257	5e-05
	51	Photosystem II	LOC_Os01g56680	Os01g0773700	OsPsbW	photosystem II PsbW protein	1068.55	1079.96	909.927	0.0153326	0.9637	-0.231826	0.4707
	52	Photosystem II	LOC_Os05g43310	Os05g0508900	OsPsbW	photosystem II PsbW protein	235.206	213.057	109.894	-0.142687	0.5705	-1.09782	5e-05
	53	Photosystem II	LOC_Os08g02630	Os08g0119800	OsPsbY	photosystem II PsbY protein	307.143	328.854	324.648	0.0985356	0.712	0.0799628	0.76355
	54	Photosystem II	-	Os12g0504050	OsPsbZ	photosystem II PsbZ protein	0	0	0	0	0	0	0
	55	Light-harvesting complex	LOC_Os06g21590	Os06g0320500	OsLhca1	light-harvesting complex I chlorophyll a/b binding protein 1	4616.62	4031.93	3561.97	-0.195369	0.67115	-0.374164	0.3945
	56	Light-harvesting complex	LOC_Os07g38960	Os07g0577600	OsLhca2	light-harvesting complex I chlorophyll a/b binding protein 2	2526.42	2518.48	2183.61	-0.00454061	0.9923	-0.210377	0.62435
	57	Light-harvesting complex	LOC_Os09g26810	Os09g0439500	OsLhca2	light-harvesting complex I chlorophyll a/b binding protein 2	146.95	98.9727	154.916	-0.570225	0.0252	0.0761555	0.75865
	58	Light-harvesting complex	LOC_Os02g10390	Os02g0197600	OsLhca3	light-harvesting complex I chlorophyll a/b binding protein 3	3200.88	2801.48	2908.77	-0.192278	0.6553	-0.138062	0.74515
	59	Light-harvesting complex	LOC_Os08g33820	Os08g0435900	OsLhca4	light-harvesting complex I chlorophyll a/b binding protein 4	4967.47	4694.56	4630.81	-0.0815228	0.8733	-0.101247	0.834
	60	Light-harvesting complex	LOC_Os02g52650	Os02g0764500	OsLhca5	light-harvesting complex I chlorophyll a/b binding protein 5	40.5077	22.8196	58.1183	-0.827923	0.00565	0.520797	0.05755
	61	Light-harvesting complex	LOC_Os04g38410	Os04g0457000	OsLhca6	light-harvesting complex II chlorophyll a/b binding protein 6	895.672	1142.69	874.253	0.351392	0.27135	-0.03492	0.9157
	62	Light-harvesting complex	LOC_Os01g41710	Os01g0600900	OsLhcb1.2	light-harvesting complex II chlorophyll a/b binding protein 1	7239.39	0	3714.79	0	1	-0.962587	0.05205
	63	Light-harvesting complex	LOC_Os01g52240	Os01g0720500	OsLhcb1.1	light-harvesting complex II chlorophyll a/b binding protein 1	33.4481	957.745	17.9928	4.83964	5e-05	-0.894502	0.0616
	64	Light-harvesting complex	LOC_Os09g17740	Os09g0346500	OsLhcb1.3	light-harvesting complex II chlorophyll a/b binding protein 1	7900.2	8155.38	6921.69	0.0458638	0.9434	-0.190766	0.77075
	65	Light-harvesting complex	LOC_Os03g39610	Os03g0592500	OsLhcb2	light-harvesting complex II chlorophyll a/b binding protein 2	2463.52	3184.54	1680.85	0.370365	0.40165	-0.551526	0.17625
	66	Light-harvesting complex	LOC_Os07g37550	Os07g0562700	OsLhcb3	light-harvesting complex II chlorophyll a/b binding protein 3	2130.58	2622.43	2131.89	0.299659	0.40825	0.000886017	0.9981
	67	Light-harvesting complex	LOC_Os07g37240	Os07g0558400	OsLhcb4	light-harvesting complex II chlorophyll a/b binding protein 4	4200.36	4119.95	3186.96	-0.0278849	0.9515	-0.398331	0.3668
	68	Light-harvesting complex	LOC_Os11g13890	Os11g0242800	OsLhcb5	light-harvesting complex II chlorophyll a/b binding protein 5	3284.58	2982	3269.43	-0.139428	0.7437	-0.00667188	0.98715
	69	Light-harvesting complex	LOC_Os09g12540	Os09g0296800	OsLhcb7	light-harvesting complex II chlorophyll a/b binding protein 7	41.0282	32.2465	39.1327	-0.347474	0.2131	-0.0682397	0.8042
	<Photosynthesis - plastid encoded>
	1	ATPase	LOC_Osp1g00310	gene-atpA	OsatpA	F1-ATPase	5457.7	3659.62	4505.39	-0.576602	0.052	-0.276642	0.3545
	2	ATPase	LOC_Osp1g00410	gene-atpB	OsatpB	F1-ATPase	544.208	479.555	542.279	-0.182463	0.5323	-0.0051237	0.98745
	3	ATPase	LOC_Osp1g00400	gene-atpE	OsatpE	F1-ATPase	495.662	413.476	566.068	-0.261553	0.7473	0.191619	0.80485
	4	ATPase	LOC_Osp1g00300	gene-atpF	OsatpF	F1-ATPase	11331.6	8040.83	7963.81	-0.494934	0.0855	-0.508821	0.07895
	5	ATPase	LOC_Osp1g00290	gene-atpH	OsatpH	F1-ATPase	679.715	1221.89	944.099	0.846118	0.08815	0.474009	0.3421
	6	ATPase	LOC_Osp1g00280	gene-atpI	OsatpI	F1-ATPase	522.604	711.063	651.719	0.444258	0.1054	0.318531	0.23465
	7	Photosynthethic electron transport	LOC_Osp1g00480	gene-petA	OspetA	cytochrome b6f complex	5180.56	1969.66	4338.27	-1.39516	5e-05	-0.255988	0.37465
	8	Photosynthethic electron transport	LOC_Osp1g00540	gene-petG	OspetG	cytochrome b6f complex	5391.1	0	0	-	1	-	1
	9	Photosynthethic electron transport	LOC_Osp1g00530	gene-petL	OspetL	cytochrome b6f complex	0	0	0	0	1	0	1
	10	Photosynthethic electron transport	LOC_Osp1g00230	gene-petN	OspetN	cytochrome b6f complex	0	0	0	0	1	0	1
	11	Photosystem I	LOC_Osp1g00340	gene-psaA	OspsaA	photosystem I subunit	1806.27	1654.36	1218.43	-0.126739	0.6551	-0.567991	0.04565
	12	Photosystem I	LOC_Osp1g00330	gene-psaB	OspsaB	photosystem I subunit	1872.39	1756.36	1239.52	-0.0922902	0.7519	-0.595106	0.03955
	13	Photosystem I	LOC_Osp1g00920	gene-psaC	OspsaC	photosystem I subunit	16199.1	17842.6	9537.28	0.139412	0.62205	-0.764266	0.00455
	14	Photosystem I	LOC_Osp1g00450	gene-psaI	OspsaI	photosystem I subunit	0	0	0	0	1	0	1
	15	Photosystem I	LOC_Osp1g00550	gene-psaJ	OspsaJ	photosystem I subunit	5516.26	0	1136.05	-	0.00885	-2.27967	0.20445
	16	Photosystem II	LOC_Osp1g00110	gene-psbA	OspsbA	photosystem II subunit	20025.3	24681.7	20214.4	0.301618	0.5837	0.0135605	0.97335
	17	Photosystem II	LOC_Osp1g00600	gene-psbB	OspsbB	photosystem II subunit	1842.45	1831.66	1352.35	-0.0084747	0.97705	-0.446155	0.1194
	18	Photosystem II	LOC_Osp1g00180	gene-psbC	OspsbC	photosystem II subunit	5155.61	4578.19	4822.86	-0.171367	0.6685	-0.096254	0.8096
	19	Photosystem II	LOC_Osp1g00110	gene-psbD	OspsbD	photosystem II subunit	4632.56	3927.14	4137.68	-0.238331	0.6328	-0.162988	0.7456
	20	Photosystem II	LOC_Osp1g00520	gene-psbE	OspsbE	photosystem II subunit	998.415	886.055	704.931	-0.172243	0.70715	-0.502158	0.3034
	21	Photosystem II	LOC_Osp1g00510	gene-psbF	OspsbF	photosystem II subunit	0	3224.01	3580.92	-	1	-	1
	22	Photosystem II	LOC_Osp1g00620	gene-psbH	OspsbH	photosystem II subunit	678.605	685.134	849.54	0.0138141	0.9428	0.324109	0.5916
	23	Photosystem II	LOC_Osp1g00150	gene-psbI	OspsbI	photosystem II subunit	0	0	0	0	1	0	1
	24	Photosystem II	LOC_Osp1g00490	gene-psbJ	OspsbJ	photosystem II subunit	0	2538.43	0	-	1	0	1
	25	Photosystem II	LOC_Osp1g00140	gene-psbK	OspsbK	photosystem II subunit	1512.52	1475.98	2220	-0.0352764	0.94085	0.553608	0.38055
	26	Photosystem II	LOC_Osp1g00500	gene-psbL	OspsbL	photosystem II subunit	0	0	0	0	1	0	1
	27	Photosystem II	LOC_Osp1g00220	gene-psbM	OspsbM	photosystem II subunit	0	0	0	0	1	0	1
	28	Photosystem II	LOC_Osp1g00630	gene-psbN	OspsbN	photosystem II subunit	4094.47	1869.76	0	-1.13082	0.48755	-	0.0402
	29	Photosystem II	LOC_Osp1g00610	gene-psbT	OspsbT	photosystem II subunit	9385.35	0	0	-	1	-	1

## Sheet: S.Table 8
	Supplemental Data Set 8. List of primers used in this study.
	Experiment	Target	Primer set	Primer sequence (5'-3')
	RT-PCR&qRT-PCR	OsPEL1	qRT_OsPEL1_F/ qRT_OsPEL1_R	AAATCTTCCGAGTAGGCAAGCC/ TTCTCGATCAGATGCTGCACC
		OsPEL2	qRT_OsPEL2_F/ qRT_OsPEL2_R	AAACTGCCTCTTACATCCACATGG/ GGACTAGTGGAGCTGCTCACGCCTCC
		OsPEL3	qRT_OsPEL3_F/ qRT_OsPEL3_R	TACATCAGAATGGTTCACCACCTG/ TCCAGCTCCTTCCATACTGTGG
		OsGLK1	qRT_OsGLK1_F/ qRT_OsGLK1_R	CCATGCCAGCTGCGAGATTTC/ GCGTCGATGCTCTCGCTTGATG
		OsGLK2	qRT_OsGLK2_F/ qRT_OsGLK2_R	TTGATGCCCACCCGTCTAAGG/ GTGCAGCTCAGACATGACGC
		OsPSA2	qRT_OsPSA2_F/ qRT_OsPSA2_R	CCAAAGCGCGATCCCATATCAG/ TTGGGCACTCTGTGAATAGATAGAC
		OsPORA	qRT_OsPORA_F/ qRT_OsPORA_R	CTTGTTCCGCGAGCACATCC/ TTCCAGCTCCAGTACACGCC
		OsCAO1	qRT_OsCAO1_F/ qRT_OsCAO1_R	CCAATGCCCTTACCATGGTTGG/ GTAGCTCCATCACTATCTCTGCGT
		OsCHLH1	qRT_OsCHLH1_F/ qRT_OsCHLH1_R	CTATGGTGAGTCATTGGCCCAGG/ CCGGTCCAGTAGATTCATCTGGT
		OsHSP70e	qRT_OsHSP70e_F/ qRT_OsHSP70e_R	CCCCATCAACACCGTCTTTGATG/ GCATCTTGATGAGGACCATGGAGG
		OsLhcb1.1	qRT_OsLhcb1.1_F/ qRT_OsLhcb1.1_R	CCATGTTCTCCATGTTCGGGTTC/ CCATGCGTTGTTGTTGACGG
		OsCHLD	qRT_OsCHLD_F/ qRT_OsCHLD_R	AAGGATGAGATACTTGAGGTGGC/ GCAGGTAATAGTATTTACCTTGGGCG
		OsCHLG	qRT_OsCHLG_F/ qRT_OsCHLG_R	CTCAATTATCCGTTGCAGGCTACC/ GCTTGCCTGGTATTTGACGTC
		OsHSP70b	qRT_OsHSP70b_F/ qRT_OsHSP70b_R	CCATCAACACCGTCTTCGATGC/ TCGGCCGTCTCCTTCATCTTG
		OsLhca5	qRT_OsLhca5_F/ qRT_OsLhca5_R	CAGCTTCTCTTGATGGGATTTGCT/ CCATAGCCAACCTCCCATTCTTG
	Localization_Protoplast transfection	OsPEL1-GFP	Transient_eGFP_OsPEL1_SpeI_F/ Transient_eGFP_OsPEL1_SpeI_R	GGACTAGTATGGACGACGGCGGCGGC/ GGACTAGTGTCGTCGTCTCCGCCTGATCTC
		OsPEL2-GFP	Transient_eGFP_OsPEL2_SpeI_F/ Transient_eGFP_OsPEL2_SpeI_R	GGACTAGTATGGCTCTGGGAGATGACTCC/ GGACTAGTGGAGCTGCTCACGCCTCC
		OsPEL3-GFP	Transient_eGFP_OsPEL3_SpeI_F/ Transient_eGFP_OsPEL3_SpeI_R	GGACTAGTATGGGAGACTCATCATCCTCAG/ GGACTAGTGCTCTCGTCGTCGTCGTC
		OsGLK1-GFP	Transient_eGFP_OsGLK1_Infusion_SpeI_F/ Transient_eGFP_OsGLK1_Infusion_SpeI_R	CGGGGGATCCACTAGATGCTTGCCGTGTCGCCG/ CCATTCTAGAACTAGTTCCACACGCTGGAGGAACG
		OsPEL1-RFP	Transient_mRFP_OsPEL1_SpeI_F/ Transient_mRFP_OsPEL1_SpeI_R	GGACTAGTATGGACGACGGCGGCGGC/ GGACTAGTGTCGTCGTCTCCGCCTGATCTC
	Localization_Stable transformation	OsPEL1-GFP	Stable_eGFP_OsPEL1_SpeI_F/ Stable_eGFP_OsPEL1_SpeI_R	ATTATTACATCAAAACAAAAAATGGACGACGGCGGCGGCGG/ CCATGAGCTCACTAGCGTCGTCTCCGCCTGATCTCTTGG
	BiFC	OsPEL1-CV	Transient_CV_OsPEL1_Infusion_F/ Transient_CV_OsPEL1_Infusion_R	AGTAGCAACAGGATCCATGGACGACGGCGGCGGC/ GATCGGGGAAATTCGCTAGTCGTCGTCTCCGCC
		OsPEL2-CV	Transient_CV_OsPEL2_Infusion_F/ Transient_CV_OsPEL2_Infusion_R	ACTAGTACGCGTGATATGGCTCTGGGAGATGACTC/ CGTACGTGTACAGATGGAGCTGCTCACGCCTCC
		OsPEL3-CV	Transient_CV_OsPEL3_Infusion_F/ Transient_CV_OsPEL3_Infusion_R	AGTAGCAACAGGATCCATGGGAGACTCATCATCCTCAGC/ GATCGGGGAAATTCGCTAGCTCTCGTCGTCGTCG
		OsGLK1-NV	Transient_NV_OsGLK1_Infusion_F/ Transient_NV_OsGLK1_Infusion_R	ACTAGTACGCGTGATATGCTTGCCGTGTCGCCG/ CGTACGTGTACAGATTCCACACGCTGGAGGAACG
		OsGLK1-CV	Transient_CV_OsGLK1_Infusion_F/ Transient_CV_OsGLK1_Infusion_R	ACTAGTACGCGTGATATCATGCTTGCCGTGTCGCCG/ CGTACGTGTACAGATATCTCCACACGCTGGAGGAACG
	Y2H_Full length cDNA	OsPEL1	Y2H_BD_pGBT9_OsPEL1_Infusion_F/ Y2H_BD_pGBT9_OsPEL1_Infusion_R	TGTATCGCCGGAATTCATGGACGACGGCGGCGGC/ GCAGGTCGACGGATCCTAGTCGTCGTCTCCGCC
		OsPEL2	Y2H_BD_pGBT9_OsPEL2_Infusion_F/ Y2H_BD_pGBT9_OsPEL2_Infusion_R	TGTATCGCCGGAATTCATGGCTCTGGGAGATGACTC/ GCAGGTCGACGGATCTCAGGAGCTGCTCACGCC
		OsPEL3	Y2H_BD_pGBT9_OsPEL3_Infusion_F/ Y2H_BD_pGBT9_OsPEL3_Infusion_R	TGTATCGCCGGAATTCATGGGAGACTCATCATCCTCAGC/ GCAGGTCGACGGATCCTAGCTCTCGTCGTCGTCG
		OsGLK1	Y2H_AD_pGAD424_OsGLK1_Infusion_F/ Y2H_AD_pGAD424_OsGLK1_Infusion_R	AGAGATCGAATTCCCATGCTTGCCGTGTCGCCG/ GGTCGACGGATCCCCTCCACACGCTGGAGGAACG
		OsGLK2	Y2H_AD_pGAD424_OsGLK2_Infusion_F/ Y2H_AD_pGAD424_OsGLK2_Infusion_R	AAAAGAGATCGAATTCATGCTTGAGGTGTCCACGC/ GCAGGTCGACGGATCCTCAGCCGGCGGCACCGCT
		OsPSA2	Y2H_AD_pGADT7_OsPSA2_Infusion_F/ Y2H_AD_pGADT7_OsPSA2_Infusion_R	GGAGGCCAGTGAATTCATGGCGGGCGTCGGCTGC/ CGAGCTCGATGGATCCCTACGAGTCTGGCAATATCTTGCCG
		OsbHLH098	Y2H_AD_pGADT7_OsbHLH098_Infusion_F/ Y2H_AD_pGADT7_OsbHLH098_Infusion_R	GGAGGCCAGTGAATTCATGGCCGGGCAGCAGCCG/ CGAGCTCGATGGATCCCTAGGAAGGAGTGTTGGGTTCGTGC
		OsMB9	Y2H_AD_pGADT7_OsMB9_Infusion_F/ Y2H_AD_pGADT7_OsMB9_Infusion_R	GGAGGCCAGTGAATTCATGACGGCGGCGGCGTCG/ CGAGCTCGATGGATCCCTAAACCCTCCTGCGGATGCG
	Y2H_Partial formed cDNA	OsPEL1-N	Y2H_BD_pGBT9_OsPEL1-N(1-48)_Infusion_F/ Y2H_BD_pGBT9_OsPEL1-N(1-48)_Infusion_R	TGTATCGCCGGAATTCATGGACGACGGCGGCGGC/ GCAGGTCGACGGATCCCTAGATGTTGGCGTGCTTCTCC
		OsPEL1-C	Y2H_BD_pGBT9_OsPEL1-C(49-102)_Infusion_F/ Y2H_BD_pGBT9_OsPEL1-C(49-102)_Infusion_R	TGTATCGCCGGAATTCAAGCCCGTCATCACCTCC/ GCAGGTCGACGGATCCCTAGTCGTCGTCTCCGCC
		OsGLK1-N	Y2H_AD_pGAD424_OsGLK1-N(1-149)_Infusion_F/ Y2H_AD_pGAD424_OsGLK1-N(1-149)_Infusion_R	AAAAGAGATCGAATTCATGCTTGCCGTGTCGCCG/ GCAGGTCGACGGATCCCTAGGCCTCAACCGCCGC
		OsGLK1-middle	Y2H_AD_pGAD424_OsGLK1-m(150-305)_Infusion_F/ Y2H_AD_pGAD424_OsGLK1-m(150-305)_Infusion_R	AAAAGAGATCGAATTCAAGTCTTCGTCGCCGTCATCG/ GCAGGTCGACGGATCCCTACGTCGGGTGGCCCCAAACATGC
		OsGLK1-C	Y2H_AD_pGAD424_OsGLK1-C(306-455)_Infusion_F/ Y2H_AD_pGAD424_OsGLK1-C(306-455)_Infusion_R	AAAAGAGATCGAATTCATGGACCCGTCCCGAGTT/ GCAGGTCGACGGATCCCTATCCACACGCTGGAGGAACG
		OsPSA2-N	Y2H_AD_pGADT7_OsPSA2-N(1-97)_Infusion_F/ Y2H_AD_pGADT7_OsPSA2-N(1-97)_Infusion_R	GGAGGCCAGTGAATTCATGGCGGGCGTCGGCTGC/ CGAGCTCGATGGATCCCTACATCATATCCGAAGCGAGTCCG
		OsPSA2-C	Y2H_AD_pGADT7_OsPSA2-C(98-187)_Infusion_F/ Y2H_AD_pGADT7_OsPSA2-C(98-187)_Infusion_R	GGAGGCCAGTGAATTCAGCAAGCCTGCTGTATGCC/ CGAGCTCGATGGATCCCTACGAGTCTGGCAATATCTTGCCG
		OsHLH098-N	Y2H_AD_pGADT7_OsHLH098-N(1-129)_Infusion_F/ Y2H_AD_pGADT7_OsHLH098-N(1-129)_Infusion_R	GGAGGCCAGTGAATTCATGGCCGGGCAGCAGCCG/ CGAGCTCGATGGATCCCTACGGCGCCGGCGGCTGC
		OsHLH098-C	Y2H_AD_pGADT7_OsHLH098-C(130-294)_Infusion_F/ Y2H_AD_pGADT7_OsHLH098-C(130-294)_Infusion_R	GGAGGCCAGTGAATTCAGGCCGAAGGTGCGAGCG/ CGAGCTCGATGGATCCCTAGGAAGGAGTGTTGGGTTCGTGC
		OsMB9-N	Y2H_AD_pGADT7_OsMB9-N(1-155)_Infusion_F/ Y2H_AD_pGADT7_OsMB9-N(1-155)_Infusion_R	GGAGGCCAGTGAATTCATGACGGCGGCGGCGTCG/ CGAGCTCGATGGATCCCTAGTTCTTGACGACGCCTACAGTG
		OsMB9-C	Y2H_AD_pGADT7_OsMB9-C(156-395)_Infusion_F/ Y2H_AD_pGADT7_OsMB9-C(156-395)_Infusion_R	GGAGGCCAGTGAATTCCGTCTCGAAACACCAAAGAACATCC/ CGAGCTCGATGGATCCCTAAACCCTCCTGCGGATGC
		OsGLK1-C1	Y2H_AD_pGAD424_OsGLK1-C1(419-455)_Infusion_F/ Y2H_AD_pGAD424_OsGLK1-C1(419-455)_Infusion_R	AAAAGAGATCGAATTCTTATCGAAACCGTGGTTGCCT/ GCAGGTCGACGGATCCTCATCCACACGCTGGAGGA
		OsGLK1-C2	Y2H_AD_pGAD424_OsGLK1-C2(395-455)_Infusion_F/ Y2H_AD_pGAD424_OsGLK1-C1(419-455)_Infusion_R	AAAAGAGATCGAATTCCAGCAGGACGCACAGCTT/ GCAGGTCGACGGATCCTCATCCACACGCTGGAGGA
		OsGLK1-C3	Y2H_AD_pGAD424_OsGLK1-C3(357-455)_Infusion_F/ Y2H_AD_pGAD424_OsGLK1-C1(419-455)_Infusion_R	AAAAGAGATCGAATTCCCTTGCATGGCGATGCCC/ GCAGGTCGACGGATCCTCATCCACACGCTGGAGGA
		OsGLK1-C4	Y2H_AD_pGAD424_OsGLK1-C4(321-455)_Infusion_F/ Y2H_AD_pGAD424_OsGLK1-C1(419-455)_Infusion_R	AAAAGAGATCGAATTCCCCCGTGGCCCGGCGCCA/ GCAGGTCGACGGATCCTCATCCACACGCTGGAGGA
		OsGLK1-C5	Y2H_AD_pGAD424_OsGLK1-C5(279-455)_Infusion_F/ Y2H_AD_pGAD424_OsGLK1-C1(419-455)_Infusion_R	AAAAGAGATCGAATTCCCTCCTCCTCCGCCACCAC/ GCAGGTCGACGGATCCTCATCCACACGCTGGAGGA
		OsGLK1-C6	Y2H_AD_pGAD424_OsGLK1-C6(182-455)_Infusion_F/ Y2H_AD_pGAD424_OsGLK1-C1(419-455)_Infusion_R	AAAAGAGATCGAATTCAAGGTGGACTGGACGCCTG/ GCAGGTCGACGGATCCTCATCCACACGCTGGAGGA
		OsGLK1-R1	Y2H_AD_pGAD424_OsGLK1-C5(279-455)_Infusion_F/ Y2H_AD_pGAD424_OsGLK1-R1(279-320)_Infusion_R	AAAAGAGATCGAATTCCCTCCTCCTCCGCCACCAC/ GCAGGTCGACGGATCCAACGAGGTGCCGCGGTGG
		OsGLK1-R2	Y2H_AD_pGAD424_OsGLK1-C5(279-455)_Infusion_F/ Y2H_AD_pGAD424_OsGLK1-R2(279-356)_Infusion_R	AAAAGAGATCGAATTCCCTCCTCCTCCGCCACCAC/ GCAGGTCGACGGATCCTGTCCCTTGAGTTGGCACATGT
		OsGLK1-R3	Y2H_AD_pGAD424_OsGLK1-C5(279-455)_Infusion_F/ Y2H_AD_pGAD424_OsGLK1-R3(279-394)_Infusion_R	AAAAGAGATCGAATTCCCTCCTCCTCCGCCACCAC/ GCAGGTCGACGGATCCATTCTTGCTCGCCAGTGCTG
		OsGLK1-R4	Y2H_AD_pGAD424_OsGLK1-C5(279-455)_Infusion_F/ Y2H_AD_pGAD424_OsGLK1-R4(279-418)_Infusion_R	AAAAGAGATCGAATTCCCTCCTCCTCCGCCACCAC/ GCAGGTCGACGGATCCAACATCACCGATAGCTGCGTCG
		OsPSA2-P1	Y2H_AD_pGADT7_OsPSA2-P1(1-97)_Infusion_F/ Y2H_AD_pGADT7_OsPSA2-P1(1-97)_Infusion_R	GGAGGCCAGTGAATTCATGGCGGGCGTCGGCTGC/ CGAGCTCGATGGATCCCTACATCATATCCGAAGCGAGTCCG
		OsPSA2-P2	Y2H_AD_pGADT7_OsPSA2-P2(98-187)_Infusion_F/ Y2H_AD_pGADT7_OsPSA2-P2(98-187)_Infusion_R	GGAGGCCAGTGAATTCAGCAAGCCTGCTGTATGCC/ CGAGCTCGATGGATCCCTACGAGTCTGGCAATATCTTGCCG
		OsPSA2-P3	Y2H_AD_pGADT7_OsPSA2-P1(1-97)_Infusion_F/ Y2H_AD_pGADT7_OsPSA2-P3(1-62)_Infusion_R	GGAGGCCAGTGAATTCATGGCGGGCGTCGGCTGC/ CGAGCTCGATGGATCCCTAGTGGTTTTTTCTTCTTCCTTGC
		OsPSA2-P4	Y2H_AD_pGADT7_OsPSA2-P4(63-124)_Infusion_F/ Y2H_AD_pGADT7_OsPSA2-P4(63-124)_Infusion_R	GGAGGCCAGTGAATTCTCCTTCCAGACGAAAATGCC/ CGAGCTCGATGGATCCCTAGGGCCTTCCATTTTCCAGTG
		OsPSA2-P5	Y2H_AD_pGADT7_OsPSA2-P5(125-187)_Infusion_F/ Y2H_AD_pGADT7_OsPSA2-P5(125-187)_Infusion_R	GGAGGCCAGTGAATTCTCAACCGAAAGAGAGCAAAAG/ CGAGCTCGATGGATCCCTACGAGTCTGGCAATATCTTG
		OsPSA2-P6	Y2H_AD_pGADT7_OsPSA2-P4(63-124)_Infusion_F/ Y2H_AD_pGADT7_OsPSA2-P5(125-187)_Infusion_R	GGAGGCCAGTGAATTCTCCTTCCAGACGAAAATGCC/ GCAGGTCGACGGATCCCTATCCACACGCTGGAGGAACG
	Stable overexpression construction	OsPEL1-Myc	Stable_Myc_OsPEL1_SpeI_F/ Stable_Myc_OsPEL1_SpeI_R	GGACTAGTATGGACGACGGCGGCGGC/ GGACTAGTGTCGTCGTCTCCGCCTGATCTC
		OsPEL2-Myc	Stable_Myc_OsPEL2_SpeI_F/ Stable_Myc_OsPEL2_SpeI_R	GGACTAGTATGGCTCTGGGAGATGACTCC/ GGACTAGTGGAGCTGCTCACGCCTCC
		OsPEL3-Myc	Stable_Myc_OsPEL3_SpeI_F/ Stable_Myc_OsPEL3_SpeI_R	GGACTAGTATGGGAGACTCATCATCCTCAG/ GGACTAGTGCTCTCGTCGTCGTCGTC
		OsPEL1pro-GUS	Stable_GUS_proOsPEL1_NcoI_F/ Stable_GUS_proOsPEL1_BamHI_R	GGACTCTTGACCATGTGTGCTCGATTTGCACCTCA/ CGACTCTAGAGGATCCACTTCTCGATCAGATGCTGCA
		OsPEL2pro-GUS	Stable_GUS_proOsPEL2_NcoI_F/ Stable_GUS_proOsPEL2_BamHI_R	GGACTCTTGACCATGGACACGTAGGTGAATATCCTAGCTG/ CGACTCTAGAGGATCCCGAACGTCATGCATTTCTCTATC
		OsPEL3pro-GUS	Stable_GUS_proOsPEL3_NcoI_F/ Stable_GUS_proOsPEL3_BamHI_R	GGACTCTTGACCATGGTACGTTATTGCTGCCTCCTTCG/ CGACTCTAGAGGATCCAAATGCACTTCTCTATCAGGTGG
	Single-CRISPR construction	OsPEL1_1-1	CRISPR_gRNA_OsPEL1_1-1_F/ CRISPR_gRNA_OsPEL1_1-1_R	GGCAACCAATCTGATGTACGAAGC/ AAACGCTTCGTACATCAGATTGGT
		OsPEL1_1-2	CRISPR_gRNA_OsPEL1_1-2_F/ CRISPR_gRNA_OsPEL1_1-2_R	GGCATCCTTGGCCCTTCTTGTACG/ AAACCGTACAAGAAGGGCCAAGGA
		OsPEL2_2-1	CRISPR_gRNA_OsPEL2_2-1_F/ CRISPR_gRNA_OsPEL2_2-1_R	GGCACCATGTGGATGTAAGAGGCA/ AAACTGCCTCTTACATCCACATGG
		OsPEL2_2-2	CRISPR_gRNA_OsPEL2_2-2_F/ CRISPR_gRNA_OsPEL2_2-2_R	GGCATAGAGAAATGCATGACGTTC/ AAACGAACGTCATGCATTTCTCTA
		OsPEL2_2-3	CRISPR_gRNA_OsPEL2_2-3_F/ CRISPR_gRNA_OsPEL2_2-3_R	GGCAAAGCAGTTGAGATCAGAAAA/ AAACTTTTCTGATCTCAACTGCTT
		OsPEL3_3-1	CRISPR_gRNA_OsPEL3_3-1_F/ CRISPR_gRNA_OsPEL3_3-1_R	GGCACTCAGCTTCGTACATCAGAA/ AAACTTCTGATGTACGAAGCTGAG
	Multiple-CRISPR construction	OsPEL1	multi-CRISPR_gRNA_OsPEL1_F/ multi-CRISPR_gRNA_OsPEL1_R	TAGGTCTCCGATGTACGAAGCGTTTTAGAGCTAGAA/ CGGGTCTCACATCAGATTGGTTGCACCAGCCGGG
		OsPEL2	multi-CRISPR_gRNA_OsPEL2_F/ multi-CRISPR_gRNA_OsPEL2_R	TAGGTCTCCATGTAAGAGGCAGTTTTAGAGCTAGAA/ CGGGTCTCAACATCCACATGGTGCACCAGCCGGG
		OsPEL3	multi-CRISPR_gRNA_OsPEL3_F/ multi-CRISPR_gRNA_OsPEL3_R	TAGGTCTCCCGTACATCAGAAGTTTTAGAGCTAGAA/ CGGGTCTCATACGAAGCTGAGTGCACCAGCCGGG
		Adapter_F	L5AD5-F	CGGGTCTCAGGCAGGATGGGCAGTCTGGGCAACAAAGCACCAGTGG
		Adapter_R	L3AD5-R	TAGGTCTCCAAACGGATGAGCGACAGCAAACAAAAAAAAAAGCACCGACTCG
	Genotyping_MiniSeq	OsPEL1_1st	MiniSeq_1st_OsPEL1_F/ MiniSeq_1st_OsPEL1_R	GCTGATCGATCGACCGGTG/ GGCCACAATCCAGATCAAGC
		OsPEL1_2nd	MiniSeq_2nd_OsPEL1_F/ MiniSeq_2nd_OsPEL1_R	ACACTCTTTCCCTACACGACGCTCTTCCGATCTGCTGATCGATCGACCGGTG/ GTGACTGGAGTTCAGACGTGTGCTCTTCCGATCTGGCCACAATCCAGATCAAGC
		OsPEL2_1st	MiniSeq_1st_OsPEL2_F/ MiniSeq_1st_OsPEL2_R	GTCGTTTAATTGGGAGAGACCG/ CCTAATAACAGATGAGCCATGAG
		OsPEL2_2nd	MiniSeq_2nd_OsPEL2_F/ MiniSeq_2nd_OsPEL2_R	ACACTCTTTCCCTACACGACGCTCTTCCGATCTGGAGGAGGTCAATTCAAGCA/ GTGACTGGAGTTCAGACGTGTGCTCTTCCGATCTGACAGATAGAGAGATGGGAAG
		OsPEL3_1st	MiniSeq_1st_OsPEL3_F/ MiniSeq_1st_OsPEL3_R	CTCAAGCTAGGCGCCATGGGA/ CTATCAGGTGGTGAACCTGCAG
		OsPEL3_2nd	MiniSeq_2nd_OsPEL3_F/ MiniSeq_2nd_OsPEL3_R	ACACTCTTTCCCTACACGACGCTCTTCCGATCTGCTGGAGCTTAATTAGTGGTG/ GTGACTGGAGTTCAGACGTGTGCTCTTCCGATCTCCTCTCATTTGATGCACACCC
	Split luciferase analysis	OsPEL1-sLUC-N-term	sL-N_OsPEL1_F/ sL-N_OsPEL1_R	AGAACACGGGGGACGAGCTCATGGACGACGGCGGCGGC/ ACGAGATCTGGTCGACGTCGTCGTCTCCGCCTGATC
		OsGLK1-sLUC-N-term	sL-N_OsGLK1_F/ sL-N_OsGLK1_F	AGAACACGGGGGACGAGCTCATGCTTGCCGTGTCGCCG/ ACGAGATCTGGTCGACTCCACACGCTGGAGGAACG
		OsGLK1-sLUC-C-term	sL-C_OsGLK1_F/ sL-C_OsGLK1_R	ACGCGTCCCGGGGCGGTACCATGCTTGCCGTGTCGCCG/ AGCTCTGCAGGTCGACTCATCCACACGCTGGAGGAACG
		OsPSA2-sLUC-N-term	sL-N_OsPSA2_F/ sL-N_OsPSA2_R	AGAACACGGGGGACGAGCTCATGGCGGGCGTCGGCTGC/ ACGAGATCTGGTCGACCGAGTCTGGCAATATCTTGCCG
		OsPSA2-sLUC-C-term	sL-C_OsPSA2_F/ sL-C_OsPSA2_R	ACGCGTCCCGGGGCGGTACCATGGCGGGCGTCGGCTGC/ AGCTCTGCAGGTCGACCTACGAGTCTGGCAATATCTTGCCG
	Transient overexpression with protein tag	OsGLK1-GFP	Local-GFP-OsGLK1_F/ Local-GFP-OsGLK1_R	GCAGCCCGGGGGATCCATGCTTGCCGTGTCGCCG/ TAGAACTAGTGGATCCTCATCCACACGCTGGAGGAACG
		OsGLK1dC1-GFP	Local-GFP-OsGLK1_F/ Local-GFP-OsGLK1dC1_F	GCAGCCCGGGGGATCCATGCTTGCCGTGTCGCCG/ TAGAACTAGTGGATCCAACATCACCGATAGCTGCGTCG
		OsGLK1-HA	TagFusion-HA-OsGLK1_F/ TagFusion-HA-OsGLK1_R	GGATCCACTAGTGTTATGCTTGCCGTGTCGCCG/ GGGTAACCTGCCATGGTACCTCCACACGCTGGAGGAACG
		OsGLK1dC1-HA	TagFusion-HA-OsGLK1_F/ TagFusion-HA-OsGLK1dC1_R	GGATCCACTAGTGTTATGCTTGCCGTGTCGCCG/ CGAGCTGCCTCCGTTAACATCACCGATAGCTGCGTCG
		OsPSA2-HA	TagFusion-HA-OsPSA2_F/ TagFusion-HA-OsPSA2_R	CGACTCTAGAGGATCCATGGCGGGCGTCGGCTGC/ GGGTAACCTGCCATGGTACCCGAGTCTGGCAATATCTTGCCG
		OsPEL1-Myc	TagFusion-Myc-OsPEL1_F/ TagFusion-Myc-OsPEL1_R	GGATCCACTAGTGTTATGGGAGACTCATCATCCTCAGC/ CTAGCCATAGATCCGGTACCGCTCTCGTCGTCGTCGTC
