# Supplementary material for: Editing of rice PSEUDO-ETIOLATION IN LIGHT microProtein genes promotes chloroplast development
Source: Plant Cell. 2025 Oct 7;37(11):koaf235. doi: 10.1093/plcell/koaf235 (PMC12696372; doi:10.1093/plcell/koaf235)
Supplement: koaf235_Supplementary_Data [file koaf235_Supplementary_Data.zip › Supplementary Data Set 2_aln.txt]

 227 974
Amaranthus hypochondriacus_1         ---------- ---------- ---------- ---------- ----------
Carica papaya_3         ---------- ---------- ---------- ---------- ----------
Citrus clementina_2         ---------- ---------- ---------- ---------- ----------
Citrus clementina_3         ---------- ---------- ---------- ---------- ----------
Citrus sinensis_1         ---------- ---------- ---------- ---------- ----------
Cucumis sativus_4         ---------- ---------- ---------- ---------- ----------
Malus domestica_1         ---------- ---------- ---------- ---------- ----------
Prunus persica_1         ---------- ---------- ---------- ---------- ----------
Vitis vinifera_2         ---------- ---------- ---------- ---------- ----------
Populus trichocarpa_2         ---------- ---------- ---------- ---------- ----------
Manihot esculenta_4         ---------- ---------- ---------- ---------- ----------
Gossypium raimondii_2         ---------- ---------- ---------- ---------- ----------
Theobroma cacao_1         ---------- ---------- ---------- ---------- ----------
Glycine max_3         ---------- ---------- ---------- ---------- ----------
Glycine max_6         ---------- ---------- ---------- ---------- ----------
Phaseolus vulgaris_2         ---------- ---------- ---------- ---------- ----------
Medicago truncatula_5         ---------- ---------- ---------- ---------- ----------
Trifolium pratense_3         ---------- ---------- ---------- ---------- ----------
Gossypium raimondii_9         ---------- ---------- ---------- ---------- ----------
Populus trichocarpa_3         ---------- ---------- ---------- ---------- ----------
Salix purpurea_2         ---------- ---------- ---------- ---------- ----------
Gossypium raimondii_3         ---------- ---------- ---------- ---------- ----------
Theobroma cacao_4         ---------- ---------- ---------- ---------- ----------
Ricinus communis_4         ---------- ---------- ---------- ---------- ----------
Gossypium raimondii_8         ---------- ---------- ---------- ---------- ----------
Manihot esculenta_5         ---------- ---------- ---------- ---------- ----------
Eucalyptus grandis_5         ---------- ---------- ---------- ---------- ----------
Eucalyptus grandis_7         ---------- ---------- ---------- ---------- ----------
Aquilegia coerulea_5         ---------- ---------- ---------- ---------- ----------
Mimulus guttatus_1         ---------- ---------- ---------- ---------- ----------
Arabidopsis halleri_1         ---------- ---------- ---------- ---------- ----------
Arabidopsis lyrata_1         ---------- ---------- ---------- ---------- ----------
Arabidopsis thaliana columbia_1         ---------- ---------- ---------- ---------- ----------
Brassica oleracea capitata_4         ---------- ---------- ---------- ---------- ----------
Brassica rapa FPsc_5         ---------- ---------- ---------- ---------- ----------
Boechera stricta_2         ---------- ---------- ---------- ---------- ----------
Capsella grandiflora_1         ---------- ---------- ---------- ---------- ----------
Capsella rubella_2         ---------- ---------- ---------- ---------- ----------
Eutrema salsugineum_2         ---------- ---------- ---------- ---------- ----------
Brassica oleracea capitata_3         M--------- ---------- ---------- ---------- ----------
Brassica rapa FPsc_6         M-------C- ---------- ---------- ---------- ----------
Solanum lycopersicum_2         ---------- ---------- ---------- ---------- ----------
Solanum tuberosum_2         ---------- ---------- ---------- ---------- ----------
Amborella trichopoda_1         ---------- ---------- ---------- ---------- ----------
Aquilegia coerulea_4         ---------- ---------- ---------- ---------- ----------
Eucalyptus grandis_1         ---------- ---------- ---------- ---------- ----------
Ananas comosus_5         ---------- ---------- ---------- ---------- ----------
Ricinus communis_3         ---------- ---------- ---------- ---------- ----------
Spirodela polyrhiza_1         ---------- ---------- ---------- ---------- ----------
Zostera marina_4         ---------- ---------- ---------- ---------- ----------
Ananas comosus_4         ---------- ---------- ---------- ---------- ----------
Daucus carota_2         ---------- ---------- ---------- ---------- ----------
Amaranthus hypochondriacus_2         ---------- ---------- ---------- ---------- ----------
Amborella trichopoda_2         ---------- ---------- ---------- ---------- ----------
Ananas comosus_3         ---------- ---------- ---------- ---------- ----------
Brachypodium distachyon_2         ---------- ---------- ---------- ---------- ----------
Brachypodium stacei_3         ---------- ---------- ---------- ---------- ----------
Oropetium thomaeum_2         ---------- ---------- ---------- ---------- ----------
Oryza sativa_3_p1         ---------- ---------- ---------- ---------- ----------
Panicum hallii_1         ---------- ---------- ---------- ---------- ----------
Setaria italica_1         ---------- ---------- ---------- ---------- ----------
Setaria viridis_1         ---------- ---------- ---------- ---------- ----------
Panicum virgatum_3         ---------- ---------- ---------- ---------- ----------
Panicum virgatum_5         ---------- ---------- ---------- ---------- ----------
Sorghum bicolor_3         ---------- ---------- ---------- ---------- ----------
Zea mays_4         ---------- ---------- ---------- ---------- ----------
Zea mays PH207_3         ---------- ---------- ---------- ---------- ----------
Musa acuminata_2         ---------- ---------- ---------- ---------- ----------
Musa acuminata_6         ---------- ---------- ---------- ---------- ----------
Musa acuminata_3         ---------- ---------- ---------- ---------- ----------
Spirodela polyrhiza_3         ---------- ---------- ---------- ---------- ----------
Musa acuminata_1         ---------- ---------- ---------- ---------- ----------
Aquilegia coerulea_1         ---------- ---------- ---------- ---------- ----------
Arabidopsis halleri_2         ---------- ---------- ---------- ---------- ----------
Arabidopsis lyrata_2         ---------- ---------- ---------- ---------- ----------
Arabidopsis thaliana columbia_3_p         ---------- ---------- ---------- ---------- ----------
Boechera stricta_1         ---------- ---------- ---------- ---------- ----------
Eutrema salsugineum_3         ---------- ---------- ---------- ---------- ----------
Capsella grandiflora_4         ---------- ---------- ---------- ---------- ----------
Capsella rubella_3         ---------- ---------- ---------- ---------- ----------
Brassica oleracea capitata_6         ---------- ---------- ---------- ---------- ----------
Brassica rapa FPsc_7         ---------- ---------- ---------- ---------- ----------
Brassica oleracea capitata_5         ---------- ---------- ---------- ---------- ----------
Brassica rapa FPsc_2         ---------- ---------- ---------- ---------- ----------
Citrus clementina_4         ---------- ---------- ---------- ---------- ----------
Citrus sinensis_2         ---------- ---------- ---------- ---------- ----------
Fragaria vesca_2         ---------- ---------- ---------- ---------- ----------
Ricinus communis_5         ---------- ---------- ---------- ---------- ----------
Manihot esculenta_3         ---------- ---------- ---------- ---------- ----------
Theobroma cacao_3         ---------- ---------- ---------- ---------- ----------
Gossypium raimondii_7         ---------- ---------- ---------- ---------- ----------
Malus domestica_4         ---------- ---------- ---------- ---------- ----------
Malus domestica_6         ---------- ---------- ---------- ---------- ----------
Prunus persica_2         ---------- ---------- ---------- ---------- ----------
Medicago truncatula_3         ---------- ---------- ---------- ---------- ----------
Trifolium pratense_1         ---------- ---------- ---------- ---------- ----------
Manihot esculenta_1         MILHQQLDPQ ---------- ---------- -RSLS----- --------PV
Populus trichocarpa_4         ---------- ---------- ---------- ---------- ----------
Salix purpurea_1         ---------- ---------- ---------- ---------- ----------
Kalanchoe fedtschenkoi_4         ---------- ---------- ---------- ---------- ----------
Kalanchoe laxiflora_6         ---------- ---------- ---------- ---------- ----------
Kalanchoe laxiflora_8         ---------- ---------- ---------- ---------- ----------
Ricinus communis_1         ---------- ---------- ---------- ---------- ----------
Eucalyptus grandis_2         ---------- ---------- ---------- ---------- ----------
Eucalyptus grandis_4         ---------- ---------- ---------- ---------- ----------
Glycine max_1         ---------- ---------- ---------- ---------- ----------
Glycine max_7         ---------- ---------- ---------- ---------- ----------
Phaseolus vulgaris_5         ---------- ---------- ---------- ---------- ----------
Vitis vinifera_1         ---------- ---------- ---------- ---------- ----------
Vitis vinifera_3         ---------- ---------- ---------- ---------- ----------
Glycine max_9         ---------- ---------- ---------- ---------- ----------
Phaseolus vulgaris_3         ---------- ---------- ---------- ---------- ----------
Kalanchoe fedtschenkoi_2         ---------- ---------- ---------- ---------- ----------
Kalanchoe laxiflora_5         ---------- ---------- ---------- ---------- ----------
Kalanchoe laxiflora_7         ---------- ---------- ---------- ---------- ----------
Kalanchoe fedtschenkoi_3         ---------- ---------- ---------- ---------- ----------
Kalanchoe laxiflora_3         ---------- ---------- ---------- ---------- ----------
Kalanchoe laxiflora_1         ---------- ---------- ---------- ---------- ----------
Solanum lycopersicum_1         ---------- ---------- ---------- ---------- ----------
Musa acuminata_5         ---------- ---------- ---------- ---------- ----------
Cucumis sativus_3         ---------- ---------- ---------- ---------- ----------
Glycine max_4         ---------- ---------- ---------- ---------- ----------
Medicago truncatula_1         ---------- ---------- ---------- ---------- ----------
Medicago truncatula_2         ---------- ---------- ---------- ---------- ----------
Arabidopsis halleri_3         ---------- ---------- ---------- ---------- ----------
Arabidopsis lyrata_3         ---------- ---------- ---------- ---------- ----------
Arabidopsis thaliana columbia_4         ---------- ---------- ---------- ---------- ----------
Boechera stricta_3         ---------- ---------- ---------- ---------- ----------
Capsella grandiflora_2         ---------- ---------- ---------- ---------- ----------
Capsella rubella_1         ---------- ---------- ---------- ---------- ----------
Eutrema salsugineum_1         ---------- ---------- ---------- ---------- ----------
Brassica oleracea capitata_2         ---------- ---------- ---------- ---------- ----------
Brassica rapa FPsc_1         ---------- ---------- ---------- ---------- ----------
Brassica oleracea capitata_1         ---------- ---------- ---------- ---------- ----------
Carica papaya_2         ---------- ---------- ---------- ---------- ----------
Citrus clementina_1         ---------- ---------- ---------- ---------- ----------
Citrus sinensis_3         ---------- ---------- ---------- ---------- ----------
Citrus sinensis_4         ---------- ---------- ---------- ---------- ----------
Glycine max_2         ---------- ---------- ---------- ---------- ----------
Glycine max_8         ---------- ---------- ---------- ---------- ----------
Phaseolus vulgaris_1         ---------- ---------- ---------- ---------- ----------
Medicago truncatula_4         ---------- ---------- ---------- ---------- ----------
Trifolium pratense_2         ---------- ---------- ---------- ---------- ----------
Glycine max_5         ---------- ---------- ---------- ---------- ----------
Manihot esculenta_2         ---------- ---------- ---------- ---------- ----------
Populus trichocarpa_1         ---------- ---------- ---------- ---------- ----------
Salix purpurea_3         ---------- ---------- ---------- ---------- ----------
Salix purpurea_4         ---------- ---------- ---------- ---------- ----------
Vitis vinifera_4         ---------- ---------- ---------- ---------- ----------
Eucalyptus grandis_6         --------PP ---------- ---------- -SSLF----- --------PV
Gossypium raimondii_1         ---------- ---------- ---------- ---------- ----------
Gossypium raimondii_6         ---------- ---------- ---------- ---------- ----------
Theobroma cacao_2         ---------- ---------- ---------- ---------- ----------
Gossypium raimondii_5         ---------- ---------- ---------- ---------- ----------
Gossypium raimondii_4         ---------- ---------- ---------- ---------- ----------
Malus domestica_3         ---------- ---------- ---------- ---LFT---- ----FYDHPA
Malus domestica_5         ---------- ---------- ---------- ---------- ----------
Prunus persica_3         ---------- ---------- ---------- ---------- ----------
Ricinus communis_2         ---------- ---------- ---------- ---------- ----------
Zostera marina_2         ---------- ---------- ---------- ---------- ----------
Ananas comosus_1         ---------- ---------- ---------- ---------- ----------
Fragaria vesca_1         ---------- ---------- ---------- ---------- ----------
Aquilegia coerulea_3         ---------- ---------- ---------- ---------- ----------
Solanum lycopersicum_4         ---------- ---------- ---------- ---------- ----------
Solanum tuberosum_4         ---------- ---------- ---------- ---------- ----------
Solanum lycopersicum_5         ---------- ---------- ---------- ---------- ----------
Cucumis sativus_1         ---------- ---------- ---------- ---------- ----------
Solanum lycopersicum_3         ---------- ---------- ---------- ---------- ----------
Solanum tuberosum_3         ---------- ---------- ---------- ---------- ----------
Arabidopsis thaliana columbia_2         ---------- ---------- ---------- ---------- ----------
Brassica rapa FPsc_4         ---------- ---------- ---------- ---------- ----------
Capsella rubella_5         ---------- ---------- ---------- ---------- ----------
Capsella grandiflora_3         ---------- ---------- ---------- ---------- ----------
Capsella rubella_4         ---------- ---------- ---------- ---------- ----------
Capsella grandiflora_5         ---------- ---------- ---------- ---------- ----------
Eucalyptus grandis_3         ---------- ---------- ---------- ---------- ----------
Carica papaya_1         ---------- ---------- ---------- ---------- ----------
Daucus carota_4         ---------- ---------- ---------- ---------- ----------
Linum usitatissimum_1         ---------- ---------- ---------- ---------- ----------
Linum usitatissimum_4         ---------- ---------- ---------- ---------- ----------
Daucus carota_1         ---------- ---------- ---------- ---------- ----------
Daucus carota_3         ---------- ---------- ---------- ---------- ----------
Daucus carota_5_Y         ---------- ---------- ---------- ---------- ----------
Mimulus guttatus_2         ---------- ---------- ---------- ---------- ----------
Cucumis sativus_2         ---------- ---------- ---------- ---------- ----------
Selaginella moellendorffii_1         ---------- ---------- ---------- ---------- ----------
Linum usitatissimum_2         ---------- ---------- ---------- ---------- ----------
Linum usitatissimum_3         ---------- ---------- ---------- ---------- ----------
Mimulus guttatus_3         ---------- ---------- ---------- ---------- ----------
Kalanchoe fedtschenkoi_1         ---------- ---------- ---------- ---------- ----------
Kalanchoe laxiflora_2         ---------- ---------- ---------- ---------- ----------
Kalanchoe laxiflora_4         ---------- ---------- ---------- ---------- ----------
Brachypodium distachyon_1         ---------- ---------- ---------- ---------- ----------
Brachypodium stacei_2         ---------- ---------- ---------- ---------- ----------
Oryza sativa_2_p3         ---------- ---------- ---------- ---------- ----------
Panicum hallii_3         ---------- ---------- ---------- ---------- ----------
Panicum virgatum_1         ---------- ---------- ---------- ---------- ----------
Setaria italica_3         ---------- ---------- ---------- ---------- ----------
Setaria viridis_3         ---------- ---------- ---------- ---------- ----------
Sorghum bicolor_1         ---------- ---------- ---------- ---------- ----------
Zea mays_1         ---------- ---------- ---------- ---------- ----------
Zea mays_2         ---------- ---------- ---------- ---------- ----------
Zea mays PH207_1         ---------- ---------- ---------- ---------- ----------
Zea mays PH207_6         ---------- ---------- ---------- ---------- ----------
Panicum virgatum_2         ---------- ---------- ---------- ---------- ----------
Oropetium thomaeum_1         ---------- ---------- ---------- ---------- ----------
Zea mays_6         ---------- ---------- ---------- ---------- ----------
Zea mays PH207_4         ---------- ---------- ---------- ---------- ----------
Brachypodium distachyon_3         ---------- ---------- ---------- ---------- ----------
Brachypodium stacei_1         ---------- ---------- ---------- ---------- ----------
Oropetium thomaeum_3         ---------- ---------- ---------- ---------- ----------
Panicum hallii_2         ---------- ---------- ---------- ---------- ----------
Panicum virgatum_4         ---------- ---------- ---------- ---------- ----------
Panicum virgatum_6         ---------- ---------- ---------- ---------- ----------
Sorghum bicolor_2         ---------- ---------- ---------- ---------- ----------
Zea mays_5         ---------- ---------- ---------- ---------- ----------
Zea mays PH207_5         ---------- ---------- ---------- ---------- ----------
Zea mays PH207_2         ---------- ---------- ---------- ---------- ----------
Setaria italica_2         M--------- ---------- -DREGRR--- ---------- --------PV
Setaria viridis_2         M--------- ---------- -DREGRR--- ---------- --------PV
Oryza sativa_1_p2         ---------- ---------- ---------- ---------- ----------
Zostera marina_1         ---------- ---------- ---------- ---------- ----------
Zostera marina_3         ---------- ---------- ---------- ---------- ----------
Phaseolus vulgaris_4         ---------- ---------- ---------- ---------- ----------
Musa acuminata_4         ---------- ---------- ---------- ---------- ----------
Marchantia polymorpha_1         ---------- ---------- ---------- ---------- ----------
Spirodela polyrhiza_2         M-------PP LKNLDQEFPV IDAEFRQFCS SHGIFSVEDF LVNDLYLLAA

                ---------- ---------- ---------- ---------- ----------
                ---------- ---------- ---------- ---------- ----------
                ---------- ---------- ---------- ---------- ----------
                ---------- ---------- ---------- ---------- ----------
                ---------- ---------- ---------- ---------- ----------
                ---------- ---------- ---------- ---------- ----------
                ---------- ---------- ---------- ---------- ----------
                ---------- ---------- ---------- ---------- ----------
                ---------- ---------- ---------- ---------- ----------
                ---------- ---------- ---------- ---------- ----------
                ---------- ---------- ---------- ---------- ----------
                ---------- ---------- ---------- ---------- ----------
                ---------- ---------- ---------- ----MVSNAW ----------
                ---------- ---------- ---------- ---------- ----------
                ---------- ---------- ---------- ---------- ----------
                ---------- ---------- ---------- ---------- ----------
                ---------- ---------- ---------- ---------- ----------
                ---------- ---------- ---------- ----MVTEL- ----------
                ---------- ---------- ---------- ---------- ----------
                ---------- ---------- ---------- ---------- ----------
                ---------- ---------- ---------- ---------- ----------
                ---------- ---------- ---------- ---------- ----------
                ---------- ---------- ---------- ---------- ----------
                ---------- ---------- ---------- ---------- ----------
                ---------- ---------- ---------- ---------- ----------
                ---------- ---------- ---------- ---------- ----------
                ---------- ---------- ---------- ---------- ----------
                ---------- ---------- ---------- ---------- ----------
                ---------- ---------- ---------- ---------- ----------
                ---------- ---------- ---------- ---------- ----------
                ---------- ---------- ---------- ---------- ----------
                ---------- ---------- ---------- ---------- ----------
                ---------- ---------- ---------- ---------- ----------
                ---------- ---------- ---------- ---------- ----------
                ---------- ---------- ---------- ---------- ----------
                ---------- ---------- ---------- ---------- ----------
                ---------- ---------- ---------- ---------- ----------
                ---------- ---------- ---------- ---------- ----------
                ---------- ---------- ---------- ---------- ----------
                ---------- ---------- ---------- ---------- ----------
                ---------- ---------- ---------- ---------- ----------
                ---------- ---------- ---------- ---------- ----------
                ---------- ---------- ---------- ---------- ----------
                ---------- ---------- ---------- ---------- ----------
                ---------- ---------- ---------- ---------- ----------
                ---------- ---------- ---------- ---------- ----------
                ---------- ---------- ---------- ---------- ----------
                ---------- M--------- ----QQQQQM NEQRIPSNAS YSFKWLW---
                FGLPCAFGPS L--------- ----RYSVDN NDAALLSAGQ GLLRL-----
                ---------- ---------- ---------- ---------- ----------
                ---------- ---------- ---------- ---------- ----------
                ---------- ---------- ---------- ---------- ----------
                ---------- ---------- ---------- ---------- ----------
                ---------- ---------- ---------- ---------- ----------
                ---------- ---------- ---------- ---------- ----------
                ---------- ---------- ---------- ---------- ----------
                ---------- ---------- ---------- ---------- ----------
                ---------- ---------- ---------- ---------- ----------
                ---------- ---------- ---------- ---------- ----------
                ---------- ---------- ---------- ---------- ----------
                ---------- ---------- ---------- ---------- ----------
                ---------- ---------- ---------- ---------- ----------
                ---------- ---------- ---------- ---------- ----------
                ---------- ---------- ---------- ---------- ----------
                ---------- ---------- ---------- ---------- ----------
                ---------- ---------- ---------- ---------- ----------
                ---------- ---------- ---------- ---------- ----------
                ---------- ---------- ---------- ---------- ----------
                ---------- ---------- ---------- ---------- ----------
                ---------- ---------- ---------- ---------- ----------
                ---------- ---------- ---------- ---------- ----------
                ---------- ---------- ---------- ---------- ----------
                ---------- ---------- ---------- ---------- ----------
                ---------- ---------- ---------- ---------- ----------
                ---------- ---------- ---------- ---------- ----------
                ---------- ---------- ---------- ---------- ----------
                ---------- ---------- ---------- ---------- ----------
                ---------- ---------- ---------- ---------- ----------
                ---------- ---------- ---------- ---------- ----------
                ---------- ---------- ---------- ---------- ----------
                ---------- ---------- ---------- ---------- ----------
                ---------- ---------- ---------- ---------- ----------
                ---------- ---------- ---------- ---------- ----------
                ---------- ---------- ---------- ---------- ----------
                ---------- ---------- ---------- ---------- ----------
                ---------- ---------- ---------- ---------- ----------
                ---------- ---------- ---------- ---------- ----------
                ---------- ---------- ---------- ---------- ----------
                ---------- ---------- ---------- ---------- ----------
                ---------- ---------- ---------- ---------- ----------
                ---------- ---------- ---------- ---------- ----------
                ---------- ---------- ---------- ---------- ----------
                ---------- ---------- ---------- ---------- ----------
                ---------- ---------- ---------- ---------- ----------
                ---------- ---------- ---------- ---------- ----------
                ---------- ---------- ---------- ---------- ----------
                AY-------- ---------- ---------- -KVIVFS--- -------C-V
                ---------- ---------- ---------- ---------- ----------
                ---------- ---------- ---------- ---------- ----------
                ---------- ---------- ---------- ---------- ----------
                ---------- ---------- ---------- ---------- ----------
                ---------- ---------- ---------- ---------- ----------
                ---------- ---------- ---------- ---------- ----------
                ---------- ---------- ---------- ---------- ----------
                ---------- ---------- ---------- ---------- ----------
                ---------- ---------- ---------- ---------- ----------
                ---------- ---------- ---------- ---------- ----------
                ---------- ---------- ---------- ---------- ----------
                ---------- ---------- ---------- ---------- ----------
                ---------- ---------- ---------- ---------- ----------
                ---------- ---------- ---------- ---------- ----------
                ---------- ---------- ---------- ---------- ----------
                ---------- ---------- ---------- ---------- ----------
                ---------- ---------- ---------- ---------- ----------
                ---------- ---------- ---------- ---------- ----------
                ---------- ---------- ---------- ---------- ----------
                ---------- ---------- ---------- ---------- ----------
                ---------- ---------- ---------- ---------- ----------
                ---------- ---------- ---------- ---------- ----------
                ---------- ---------- ---------- ---------- ----------
                ---------- ---------- ---------- ---------- ----------
                ---------- ---------- ---------- ---------- ----------
                ---------- ---------- ---------- ---------- ----------
                ---------- ---------- ---------- ---------- ----------
                ---------- ---------- ---------- ---------- ----------
                ---------- ---------- ---------- ---------- ----------
                ---------- ---------- ---------- ---------- ----------
                ---------- ---------- ---------- ---------- ----------
                ---------- ---------- ---------- ---------- ----------
                ---------- ---------- ---------- ---------- ----------
                ---------- ---------- ---------- ---------- ----------
                ---------- ---------- ---------- ---------- ----------
                ---------- ---------- ---------- ---------- ----------
                ---------- ---------- ---------- ---------- ----------
                ---------- ---------- ---------- ---------- ----------
                ---------- ---------- ---------- ---------- ----------
                ---------- ---------- ---------- ---------- ----------
                ---------- ---------- ---------- ---------- ----------
                ---------- ---------- ---------- ---------- ----------
                ---------- ---------- ---------- ---------- ----------
                ---------- ---------- ---------- ---------- ----------
                ---------- ---------- ---------- ---------- ----------
                ---------- ---------- ---------- ---------- ----------
                ---------- ---------- ---------- ---------- ----------
                ---------- ---------- ---------- ---------- ----------
                ---------- ---------- ---------- ---------- ----------
                ---------- ---------- ---------- ---------- ----------
                ---------- ---------- ---------- ---------- ----------
                ---------- ---------- ---------- ---------- ----------
                SVVLSDRLPF LLLHI----- ---------L RPLILFPENL IRPLLCRACV
                ---------- ---------- ---------- ---------- ----------
                ---------- ---------- ---------- ---------- ----------
                ---------- ---------- ---------- ---------- ----------
                ---------- ---------- ---------- ---------- ----------
                ---------- ---------- ---------- ---------- ----------
                AASCXSKSPT L--------- ---------- -PLLLFSSPF KFFVVLQ---
                ---------- ---------- ---------- ---------- ----------
                ---------- ---------- ---------- ---------- ----------
                ---------- ---------- ---------- ---------- ----------
                ---------- ---------- ---------- ---------- ----------
                ---------- ---------- ---------- ---------- ----------
                ---------- ---------- ---------- ---------- ----------
                ---------- ---------- ---------- ---------- ----------
                ---------- ---------- ---------- ---------- ----------
                ---------- ---------- ---------- ---------- ----------
                ---------- ---------- ---------- ---------- ----------
                ---------- ---------- ---------- ---------- ----------
                ---------- ---------- ---------- ---------- ----------
                ---------- ---------- ---------- ---------- ----------
                ---------- ---------- ---------- ---------- ----------
                ---------- ---------- ---------- ---------- ----------
                ---------- ---------- ---------- ---------- ----------
                ---------- ---------- ---------- ---------- ----------
                ---------- ---------- ---------- ---------- ----------
                ---------- ---------- ---------- ---------- ----------
                ---------- ---------- ---------- ---------- ----------
                ---------- ---------- ---------- ---------- ----------
                ---------- ---------- ---------- ---------- ----------
                ---------- ---------- ---------- ---------- ----------
                ---------- ---------- ---------- ---------- ----------
                ---------- ---------- ---------- ---------- ----------
                ---------- ---------- ---------- ---------- ----------
                ---------- ---------- ---------- ---------- ----------
                ---------- ---------- ---------- ---------- ----------
                ---------- ---------- ---------- ---------- ----------
                ---------- ---------- ---------- ---------- ----------
                ---------- ---------- ---------- ---------- ----------
                ---------- ---------- ---------- ---------- ----------
                ---------- ---------- ---------- ---------- ----------
                ---------- ---------- ---------- ---------- ----------
                ---------- ---------- ---------- ---------- ----------
                ---------- ---------- ---------- ---------- ----------
                ---------- ---------- ---------- ---------- ----------
                ---------- ---------- ---------- ---------- ----------
                ---------- ---------- ---------- ---------- ----------
                ---------- ---------- ---------- ---------- ----------
                ---------- ---------- ---------- ---------- ----------
                ---------- ---------- ---------- ---------- ----------
                ---------- ---------- ---------- ---------- ----------
                ---------- ---------- ---------- ---------- ----------
                ---------- ---------- ---------- ---------- ----------
                ---------- ---------- ---------- ---------- ----------
                ---------- ---------- ---------- ---------- ----------
                ---------- ---------- ---------- ---------- ----------
                ---------- ---------- ---------- ---------- ----------
                ---------- ---------- ---------- ---------- ----------
                ---------- ---------- ---------- ---------- ----------
                ---------- ---------- ---------- ---------- ----------
                ---------- ---------- ---------- ---------- ----------
                ---------- ---------- ---------- ---------- ----------
                ---------- ---------- ---------- ---------- ----------
                ---------- ---------- ---------- ---------- ----------
                ---------- ---------- ---------- ---------- ----------
                ---------- ---------- ---------- ---------- ----------
                ---------- ---------- ---------- ---------- ----------
                ---------- ---------- ---------- ---------- ----------
                ---------- ---------- ---------- ---------- ----------
                ---------- ---------- ---------- ---------- ----------
                VGESAAAAEA MDDDVSS--- --SPAAAEAM HDDGSLSPAA ----------
                VGESAAAAEA MDDDVSS--- --SPAAAEAM HDDGSLSPAA ----------
                ---------- ---------- ---------- ---------- ----------
                ---------- ---------- ------MINL NTLRR----- ----------
                ---------- ---------- ---------- ---------- ----------
                ---------- ---------- ---------- ---------- ----------
                ---------- ---------- ---------- ---------- ----------
                ---------- ---------- ---------- ---------- ----------
                FAEGEAISDK LKQGIAQVLS IIDRQHQPWL NGLELLEDAR ----------

                ---------- ------MHYN ---------- --------YQ HHHHFH----
                ---------- ---------- ---------- ---------- ----------
                ---------- ------MYR- ---------- ---------- NHHFF-----
                ---------- ------MYR- ---------- ---------- NHHFF-----
                ---------- ------MYR- ---------- ---------- NHHFF-----
                ---------- ------MYRP ---------- ---------N SHHFL-----
                ---------- ------MHH- ---------- ---------- SHHFG-----
                ---------- ------MYH- ---------- ---------- NHHLG-----
                ---------- ------MH-- ---------- ---------- NHHQL-----
                ---------- ------MYHE ---------- ---------G HQHLL-----
                ---------- ------MHQT ---------- --------HQ HQHLL-----
                ---------- ------MIYC ---------- --------HN YNHVI-----
                ---------- --PREIMYCH N--------- --------YN HHHVL-----
                ---------- ------MHD- ---------- --------HS HQYPL-----
                ---------- ------MHD- ---------- --------HS LQYPL-----
                ---------- ------MH-- ---------- --------HS HQYPL-----
                ---------- ---------- ---------- ---------- ----------
                ---------- ----STMHN- ---------- --------HI HEYPL-----
                ---------- ------MYHQ ---------- --------NH HHHHLHL---
                ---------- ------MYH- ---------- --------YG HHHRL-----
                ---------- -----MMYH- ---------- --------YG HHSRP-----
                ---------- ------MC-- ---------- ---------- HKHQF-----
                ---------- ------MY-- ---------- ---------- HKHQL-----
                ---------- ------MY-- ---------- ---------- HEHHL-----
                ---------- ------MY-- ---------- ---------- LKHQL-----
                ---------- ------MF-- ---V------ ---------- HEHGF-----
                ---------- ------MVYR ERRR------ ---------- HHHHQ-----
                ---------- ------MVYR ERRRHH---- --------HH HHHHQ-----
                ---------- ------MF-- ---------- ---------- HHHHY----Q
                ---------- ------MYET ---------- ---------- HYKQLP----
                ---------- ----MCTHHD ES-------- ---------- QHNNL-----
                ---------- ----MCTHHD ES-------- ---------- QHNNL-----
                ---------- ----MCTHAD ES-------- ---------- QHNNL-----
                ---------- ----MCTHHD DQ-------- ---------- SQQNL-----
                ---------- ----MCTHHD DQ-------- ---------- SQQNL-----
                ---------- ----MCTHHD E--------- ---------- LQHNL-----
                ---------- ----MCTHHD E--------- ---------- SQHKL-----
                ---------- ----MCTHHD E--------- ---------- SQHKL-----
                ---------- ----MCIHLD DQ-------- ---------- SQHKL-----
                ---------- ----FTTHHD DQP------- ---------- QQQNL-----
                ---------- ----TTTHHD DQP------- ---------- QQQNL-----
                ---------- ------MYQQ ---------- --------NQ EYYHF-----
                ---------- ------MYHQ ---------- --------NQ EYYHF-----
                ---------- ------MCH- ---------- ---------- HHNNL-----
                ---------- ------MLHE ---------- ---------- HKNHL-----
                ---------- ------MYY- ---------- ---------- QPDHF-----
                ---------- ------MYGA ---------- --------HQ HDHHF-----
                ------TRPR RRNFLKMYHS ---------- ---------- HQDHL-----
                ---------- RYLGLEMRCG DE-------- --------RH RDHGL-----
                ---------- ------MH-- ---------- ---------- ---------V
                ---------- ------MC-- ---------- ---------- -------VVT
                ---------- ------MANQ ---------- ---------- IHDQV-----
                ---------- ------M--- ---------- ---------- ----------
                ---------- ------MA-A ---------- ---------- ----------
                ---------- ----MIMG-D ---------- ---------- ----------
                ---------- ------MG-D ---------- ---------- ----------
                ---------- ------MG-D ---------- ---------- ----------
                ---------- ------MG-D ---------- ---------- ----------
                ---------- ------MG-D ---------- ---------- ----------
                ---------- ------MG-D ---------- ---------- ----------
                ---------- ------MG-D ---------- ---------- ----------
                ---------- ------MG-D ---------- ---------- ----------
                ---------- ------MG-D ---------- ---------- ----------
                ---------- ------MG-D ---------- ---------- ----------
                ---------- ------MG-D ---------- ---------- ----------
                ---------- ------MG-D ---------- ---------- ----------
                ---------- ------MG-D ---------- ---------- ----------
                ---------- ------MG-E ---------- ---------- ----------
                ---------- ------MG-E ---------- ---------- ----------
                ---------- ------MG-E ---------- ---------- ----------
                ---------- ------MG-D ---------- ---------- ----------
                ---------- ------MG-D ---------- ---------- ----------
                ---------- ------MG-D ---------- ---------- ----------
                ---------- ------MA-D ---------- ---------- ----------
                ---------- ------MA-D ---------- ---------- ----------
                ---------- ------MA-D ---------- ---------- ----------
                ---------- ------MA-D ---------- ---------- ----------
                ---------- ------MA-D ---------- ---------- ----------
                ---------- ------MA-D ---------- ---------- ----------
                ---------- ------MA-D ---------- ---------- ----------
                ---------- ------MA-G ---------- ---------- ----------
                ---------- ------MA-G ---------- ---------- ----------
                ---------- ------MA-D ---------- ---------- ----------
                ---------- ------MA-D ---------- ---------- ----------
                ---------- ------MG-E ---------- ---------- ----------
                ---------- ------MG-E ---------- ---------- ----------
                ---------- ------MG-D ---------- ---------- ----------
                ---------- ------MG-D ---------- ---------- ----------
                ---------- ------MG-D ---------- ---------- ----------
                ---------- ------MG-D ---------- ---------- ----------
                ---------- ------MG-D ---------- ---------- ----------
                ---------- ------MG-D ---------- ---------- ----------
                ---------- ------MG-D ---------- ---------- ----------
                ---------- ------MG-D ---------- ---------- ----------
                ---------- ------MG-E PS-------- ---------- ----------
                ---------- ------MG-E P--------- ---------- ----------
                ---------- --LDSIMA-D ---------- ---------- ----------
                ---------- ------MG-D ---------- ---------- ----------
                ---------- ------MG-D ---------- ---------- ----------
                ---------- ------MG-D ---------- ---------- ----------
                ---------- ------MG-D ---------- ---------- ----------
                ---------- ------MG-D ---------- ---------- ----------
                ---------- ------MG-D ---------- ---------- ----------
                ---------- ------MG-D ---------- ---------- ----------
                ---------- ------MG-D ---------- ---------- ----------
                ---------- ------MG-E ---------- ---------- ----------
                ---------- ------MG-E ---------- ---------- ----------
                ---------- ------MG-E ---------- ---------- ----------
                ---------- ------MG-D ---------- ---------- ----------
                ---------- ------MG-D ---------- ---------- ----------
                ---------- ------MG-D ---------- ---------- ----------
                ---------- ------MG-D SS-------- ---------- ----------
                ---------- ------MS-N ---------- ---------- ----------
                ---------- ------MS-N ---------- ---------- ----------
                ---------- ------MS-N ---------- ---------- ----------
                ---------- ------MS-N ---------- ---------- ----------
                ---------- ------MS-N ---------- ---------- ----------
                ---------- ------MS-N ---------- ---------- ----------
                ---------- ------MSND ---------- ---------- ----------
                ---------- ------MG-D ---------- ---------- ----------
                ---------- ------MA-D ---------- ---------- ----------
                ---------- ------ML-- ---------- ---------- ----------
                ---------- ------MG-D ---------- ---------- ----------
                ---------- ------MG-D ---------- ---------- ----------
                ---------- ------MG-D ---------- ---------- ----------
                ---------- ------MG-D ---------- ---------- ----------
                ---------- ------MG-D ---------- ---------- ----------
                ---------- ------MG-D ---------- ---------- ----------
                ---------- ------MG-D ---------- ---------- ----------
                ---------- ------MG-D ---------- ---------- ----------
                ---------- ------MD-D ---------- ---------- ----------
                ---------- ------MG-D ---------- ---------- ----------
                ---------- ------MG-D ---------- ---------- ----------
                ---------- ------MG-- ---------- ---------- ----------
                ---------- ------MG-D ---------- ---------- ----------
                ---------- ------MD-D ---------- ---------- ----------
                ---------- ------MD-D ---------- ---------- ----------
                ---------- ------MD-D ---------- ---------- ----------
                ---------- ------ME-D ---------- ---------- ----------
                ---------- ------ME-D ---------- ---------- ----------
                ---------- ------ME-D ---------- ---------- ----------
                ---------- ------ME-D ---------- ---------- ----------
                ---------- ------ME-D ---------- ---------- ----------
                ---------- ------ME-D ---------- ---------- ----------
                ---------- ------MG-D ---------- ---------- ----------
                ---------- ------MG-D ---------- ---------- ----------
                ---------- ------MG-D ---------- ---------- ----------
                ---------- ------MG-D ---------- ---------- ----------
                ---------- ------MG-E ---------- ---------- ----------
                DLCSV-SRKA KELAVVMG-D ---------- ---------- ----------
                ---------- ------MG-D ---------- ---------- ----------
                ---------- ------MNMD ---------- ---------- ----------
                ---------- ------MGGD ---------- ---------- ----------
                ---------- ------MG-D ---------- ---------- ----------
                ---------- ------MA-D SS-------- ---------- ----------
                DFCSWGSKNF SYLYINMG-D ---------- ---------- ----------
                ---------- ---------- ---------- ---------- ----------
                ---------- ------MV-- ---------- ---------- ----------
                ---------- ------MQ-- ---------- ---------- ----------
                ---------- ------MG-E ---------- ---------- ----------
                ---------- ----MAIG-D ---------- ---------- ----------
                ---------- ------MG-D ---------- ---------- ----------
                ---------- ------MG-E ---------- ---------- ----------
                ---------- ------MG-D ---------- ---------- ----------
                ---------- ------MG-D ---------- ---------- ----------
                ---------- ------MG-D ---------- ---------- ----------
                ---------- ------MT-- ---------- ---------- ----------
                ---------- ------M--- ---------- ---------- ----------
                ---------- ------MG-D ---------- ---------- ----------
                ---------- ------MR-H ---------- ---------- ----------
                ---------- ------MS-D ---------- ---------- ----------
                ---------- ------MC-D ---------- ---------- ----------
                ---------- ------MS-D ---------- ---------- ----------
                ---------- ------MS-D ---------- ---------- ----------
                ---------- ------M--- ---------- ---------- ----------
                ---------- ------MG-D ---------- ---------- ----------
                ---------- ------MAKE ---------- ---------- ----------
                ---------- ---------- ---------- ---------- ----------
                ---------- ---------- ---------- ---------- ----------
                ---------- ---------- ---------- ---------- ----------
                ---------- ---------- ---------- ---------- ----------
                ---------- ------MS-D ---------- ---------- ----------
                ---------- ------MT-- ---------- ---------- ----------
                ---------- ------MG-- ---------- ---------- ----------
                ---------- ------MD-D ---------- ---------- ----------
                ---------- ---------- ---------- ---------- ----------
                ---------- ------MG-- ---------- ---------- ----------
                ---------- ------MD-- ---------- ---------- ----------
                ---------- ------MG-- ---------- ---------- ----------
                ---------- ------MSAD ---------- ---------- ----------
                ---------- ------MSAD ---------- ---------- ----------
                ---------- ------MSAD ---------- ---------- ----------
                ---------- ------MAL- ---------- ---------- ----------
                ---------- ------MAL- ---------- ---------- ----------
                ---------- ------MAL- ---------- ---------- ----------
                ---------- ------MAL- ---------- ---------- ----------
                ---------- ------MAL- ---------- ---------- ----------
                ---------- ------MAL- ---------- ---------- ----------
                ---------- ------MAL- ---------- ---------- ----------
                ---------- ------MAP- ---------- ---------- ----------
                ---------- ------MAPG ---------- ---------- ----------
                ---------- ------MAP- ---------- ---------- ----------
                ---------- ------MAP- ---------- ---------- ----------
                ---------- ------M--- ---------- ---------- ----------
                ---------- ------MAL- ---------- ---------- ----------
                ---------- ------MAL- ---------- ---------- ----------
                ---------- ------MAPG ---------- ---------- ----------
                ---------- ------MAPG ---------- ---------- ----------
                ---------- ------MADD ---------- ---------- ----------
                ---------- ------MADD ---------- ---------- ----------
                ---------- ------MDGD ---------- ---------- ----------
                ---------- ------MD-N ---------- ---------- ----------
                ---------- ------MD-G ---------- ---------- ----------
                ---------- ------MDDG ---------- ---------- ----------
                ---------- ------MNDD ---------- ---------- ----------
                ---------- ------MDDD ---------- ---------- ----------
                ---------- ------MDDD ---------- ---------- ----------
                ---------- ------MDDD ---------- ---------- ----------
                ---------- ---AEAMDDD ---------- ---------- ----------
                ---------- ---AEAMDDD ---------- ---------- ----------
                ---------- ------MDDG GG-------- ---------- ----------
                ---------- ------MG-D ---------- ---------- ----------
                ---------- ------ME-- ---------- ---------- ----------
                ---------- ------MFST ---F------ ---SLL---- ----------
                ---------- ------MG-- ---------- ---------- ----------
                ---------- ------MRAP ---------- ---------- ----------
                ---------- ------MKKR ---FLPTGCQ WVDSLLQGGL REGHL---VE

                -SQP------ ---------C L--------- ---------- ---------H
                ---------- ---------- ---------- ---------- ----------
                ---P------ ---------C L--------- ---------- ---------H
                ---P------ ---------C L--------- ---------- ---------H
                ---P------ ---------C L--------- ---------- ---------H
                ---P------ ---------C F--------- ---------- ---------H
                ---P------ ---------C L--------- ---------- ---------H
                ---P------ ---------C L--------- ---------- ---------L
                ---P------ ---------C L--------- ---------- ---------H
                ---P------ ---------C L--------- ---------- ---------R
                ---P------ ---------C L--------- ---------- ---------H
                ---P------ ---------C L--------- ---------- ---------H
                ---P------ ---------C L--------- ---------- ---------H
                ---P------ ---------C L--------- ---------- ---------Y
                ---P------ ---------C L--------- ---------- ---------Y
                ---P------ ---------C L--------- ---------- ---------Y
                ---------- ---------- ---------- ---------- ----------
                ---P------ ---------C L--------- ---------- ---------Y
                ---P------ ---------C L--------- ---------- ---------H
                ---P------ ---------C L--------- ---------- ---------R
                ---P------ ---------C L--------- ---------- ---------R
                ---P------ ---------C L--------- ---------- ---------H
                ---P------ ---------C L--------- ---------- ---------H
                ---P------ ---------C L--------- ---------- ---------H
                ---P------ ---------C L--------- ---------- ---------H
                ---P------ ---------C L--------- ---------- ---------H
                ---P------ ---------C L--------- ---------- ---------H
                ---P------ ---------C L--------- ---------- ---------H
                NYHP------ ---------C L--------- ---------- ---------H
                -HFP------ ---------C L--------- ---------- ---------H
                ---P------ ---------C L--------- ---------- ---------R
                ---P------ ---------C L--------- ---------- ---------H
                ---P------ ---------C L--------- ---------- ---------H
                ---P------ ---------C L--------- ---------- ---------H
                ---P------ ---------C L--------- ---------- ---------H
                ---P------ ---------C L--------- ---------- ---------H
                ---P------ ---------C L--------- ---------- ---------H
                ---P------ ---------C L--------- ---------- ---------H
                ---P------ ---------C L--------- ---------- ---------H
                ---P------ ---------C L--------- ---------- ---------H
                ---P------ ---------C L--------- ---------- ---------H
                ---P------ ---------C L--------- ---------- ---------C
                ---P------ ---------C L--------- ---------- ---------C
                ---P------ ---------C L--------- ---------- ---------H
                ---P------ ---------C L--------- ---------- ---------H
                ---P------ ---------C L--------- ---------- ---------H
                ---P------ ---------C L--------- ---------- ---------H
                --LP------ ---------C L--------- ---------- ---------H
                ---P------ ---------C F--------- ---------- ---------H
                HQQP------ ---------C L--------- ---------- ---------H
                HFSPYHAHCH ---------C L--------- ---------- ---------S
                ---P------ ---------C L--------- ---------- ---------H
                ---------- ---------- ---------- ---------- ----------
                ---------- ---------- ---------- ---------- ---------D
                ---------- ---------- ---------- ---------- ---------S
                ---------- ---------- ---------- ---------- ---------S
                ---------- ---------- ---------- ---------- ---------S
                ---------- ---------- ---------- ---------- --------SS
                ---------- ---------- ---------- ---------- --------SS
                ---------- ---------- ---------- ---------- --------SS
                ---------- ---------- ---------- ---------- -------SSS
                ---------- ---------- ---------- ---------- -------SSS
                ---------- ---------- ---------- ---------- --------SS
                ---------- ---------- ---------- ---------- -------SSS
                ---------- ---------- ---------- ---------- --------SS
                ---------- ---------- ---------- ---------- -------SSS
                ---------- ---------- ---------- ---------- -------SSS
                ---------- ---------- ---------- ---------- ---------S
                ---------- ---------- ---------- ---------- ---------S
                ---------- ---------- ---------- ---------- --------SS
                ---------- ---------- ---------- ---------- ---------A
                ---------- ---------- ---------- ---------- --------SS
                ---------- ---------- ---------- ---------- ---------S
                ---------- ---------- ---------- ---------- ---------S
                ---------- ---------- ---------- ---------- ---------S
                ---------- ---------- ---------- ---------- ---------S
                ---------- ---------- ---------- ---------- ---------S
                ---------- ---------- ---------- ---------- ---------S
                ---------- ---------- ---------- ---------- ---------S
                ---------- ---------- ---------- ---------- ---------S
                ---------- ---------- ---------- ---------- ---------S
                ---------- ---------- ---------- ---------- ---------S
                ---------- ---------- ---------- ---------- ---------S
                ---------- ---------- ---------- ---------- ---------S
                ---------- ---------- ---------- ---------- ----------
                ---------- ---------- ---------- ---------- ----------
                ---------- ---------- ---------- ---------- ----------
                ---------- ---------- ---------- ---------- ----------
                ---------- ---------- ---------- ---------- ----------
                ---------- ---------- ---------- ---------- ----------
                ---------- ---------- ---------- ---------- ----------
                ---------- ---------- ---------- ---------- ---------S
                ---------- ---------- ---------- ---------- ---------S
                ---------- ---------- ---------- ---------- ---------S
                ---------- ---------- ---------- ---------- -----SSSSS
                ---------- ---------- ---------- ---------- ------SSSS
                ---------- ---------- ---------- ---------- ----------
                ---------- ---------- ---------- ---------- ----------
                ---------- ---------- ---------- ---------- ----------
                ---------- ---------- ---------- ---------- ---------H
                ---------- ---------- ---------- ---------- ---------H
                ---------- ---------- ---------- ---------- ---------H
                ---------- ---------- ---------- ---------- ----------
                ---------- ---------- ---------- ---------- ---------S
                ---------- ---------- ---------- ---------- ---------S
                ---------- ---------- ---------- ---------- ------SSN-
                ---------- ---------- ---------- ---------- ------SSNS
                ---------- ---------- ---------- ---------- ------SSN-
                ---------- ---------- ---------- ---------- ----------
                ---------- ---------- ---------- ---------- -------SSA
                ---------- ---------- ---------- ---------- -----SSSSS
                ---------- ---------- ---------- ---------- ----KSSSSS
                ---------- ---------- ---------- ---------- ----------
                ---------- ---------- ---------- ---------- ----------
                ---------- ---------- ---------- ---------- ----------
                ---------- ---------- ---------- ---------- ----------
                ---------- ---------- ---------- ---------- ----------
                ---------- ---------- ---------- ---------- ----------
                ---------- ---------- ---------- ---------- ---------H
                ---------- ---------- ---------- ---------- ------SSSS
                ---------- ---------- ---------- ---------- ----------
                ---------- ---------- ---------- ---------- ----------
                ---------- ---------- ---------- ---------- --------SS
                ---------- ---------- ---------- ---------- --------SS
                ---------- ---------- ---------- ---------- -------HNS
                ---------- ---------- ---------- ---------- -------HNS
                ---------- ---------- ---------- ---------- -------HNS
                ---------- ---------- ---------- ---------- -------QNS
                ---------- ---------- ---------- ---------- -------QNS
                ---------- ---------- ---------- ---------- -------QNS
                ---------- ---------- ---------- ---------- -------HNS
                ---------- ---------- ---------- ---------- -------HSS
                ---------- ---------- ---------- ---------- -------HSS
                ---------- ---------- ---------- ---------- ----------
                ---------- ---------- ---------- ---------- ---------E
                ---------- ---------- ---------- ---------- ----------
                ---------- ---------- ---------- ---------- ----------
                ---------- ---------- ---------- ---------- ----------
                ---------- ---------- ---------- ---------- --------SS
                ---------- ---------- ---------- ---------- --------SS
                ---------- ---------- ---------- ---------- ---------S
                ---------- ---------- ---------- ---------- ----------
                ---------- ---------- ---------- ---------- ----------
                ---------- ---------- ---------- ---------- ---------S
                ---------- ---------- ---------- ---------- ----------
                ---------- ---------- ---------- ---------- ----------
                ---------- ---------- ---------- ---------- ---------D
                ---------- ---------- ---------- ---------- ---------D
                ---------- ---------- ---------- ---------- ----------
                ---------- ---------- ---------- ---------- ----------
                ---------- ---------- ---------- ---------- ----------
                ---------- ---------- ---------- ---------- ---------D
                ---------- ---------- ---------- ---------- ----------
                ---------- ---------- ---------- ---------- ----------
                ---------- ---------- ---------- ---------- -----SSSSS
                ---------- ---------- ---------- ---------- ----------
                ---------- ---------- ---------- ---------- ----------
                ---------- ---------- ---------- ---------- --------VT
                ---------- ---------- ---------- ---------- ----------
                ---------- ---------- ---------- ---------- ----------
                ---------- ---------- ---------- ---------- ---------H
                ---------- ---------- ---------- ---------- ---------S
                ---------- ---------- ---------- ---------- ----------
                ---------- ---------- ---------- ---------- ----------
                ---------- ---------- ---------- ---------- ----------
                ---------- ---------- ---------- ---------- ----------
                ---------- ---------- ---------- ---------- ----------
                ---------- ---------- ---------- ---------- ----------
                ---------- ---------- ---------- ---------- ----------
                ---------- ---------- ---------- ---------- ----------
                ---------- ---------- ---------- ---------- ----------
                ---------- ---------- ---------- ---------- ---------C
                ---------- ---------- ---------- ---------- ----------
                ---------- ---------- ---------- ---------- ----------
                ---------- ---------- ---------- ---------- ----------
                ---------- ---------- ---------- ---------- ---------S
                ---------- ---------- ---------- ---------- -----KYPTR
                ---------- ---------- ---------- ---------- ----------
                ---------- ---------- ---------- ---------- ----------
                ---------- ---------- ---------- ---------- ----------
                ---------- ---------- ---------- ---------- ----------
                ---------- ---------- ---------- ---------- ---------T
                ---------- ---------- ---------- ---------- -------ASS
                ---------- ---------- ---------- ---------- --------SE
                ---------- ---------- ---------- ---------- ---------D
                ---------- ---------- ---------- ---------- ----------
                ---------- ---------- ---------- ---------- ----------
                ---------- ---------- ---------- ---------- ----------
                ---------- ---------- ---------- ---------- --------SP
                ---------- ---------- ---------- ---------- -------KSH
                ---------- ---------- ---------- ---------- -------KSH
                ---------- ---------- ---------- ---------- -------KSH
                ---------- ---------- ---------- ---------- -------GDD
                ---------- ---------- ---------- ---------- -------GDD
                ---------- ---------- ---------- ---------- -------GDD
                ---------- ---------- ---------- ---------- -------GDD
                ---------- ---------- ---------- ---------- -------GDD
                ---------- ---------- ---------- ---------- -------GDN
                ---------- ---------- ---------- ---------- -------GDN
                ---------- ---------- ---------- ---------- -------GDD
                ---------- ---------- ---------- ---------- ------AGDD
                ---------- ---------- ---------- ---------- -------GDD
                ---------- ---------- ---------- ---------- -------GDD
                ---------- ---------- ---------- ---------- ----------
                ---------- ---------- ---------- ---------- -------GDD
                ---------- ---------- ---------- ---------- -------GDD
                ---------- ---------- ---------- ---------- ------ARDN
                ---------- ---------- ---------- ---------- ------AGDN
                ---------- ---------- ---------- ---------- --------SP
                ---------- ---------- ---------- ---------- --------SP
                ---------- ---------- ---------- ---------- -------GSS
                ---------- ---------- ---------- ---------- --------GS
                ---------- ---------- ---------- ---------- --------GS
                ---------- ---------- ---------- ---------- --------GS
                ---------- ---------- ---------- ---------- --------AS
                ---------- ---------- ---------- ---------- ------DAAS
                ---------- ---------- ---------- ---------- ------DAAS
                ---------- ---------- ---------- ---------- --------AS
                ---------- ---------- ---------- ---------- --------GS
                ---------- ---------- ---------- ---------- --------GS
                ---------- ---------- ---------- ---------- -----GGGGD
                ---------- ---------- ---------- ---------- ---------S
                ---------- ---------- ---------- ---------- --------NV
                ---PPFSNQF K------KIS F------SFT VYRI------ ----FKVIME
                ---------- ---------- ---------- ---------- --------EH
                ---------- ---------- ---------- ---------- -----APATH
                LAGPSSSGKT QGKDETTRLC LLVVDSISSL ITPILGGRDS HVLENAIETD

                C--------- ---------- --HP------ -HSY------ -------IRM
                ---------- ---------- ---------- ---------- ----------
                C--------- ---------- --HP------ -HSY------ -------IRM
                C--------- ---------- --HP------ -HSY------ -------IRM
                C--------- ---------- --HP------ -HSY------ -------IRM
                C--------- ---------- --QP------ -HAY------ -------IRM
                C--------- ---------- --HP------ -QSY------ -------IRM
                C--------- ---------- --NP------ -HSY------ -------IRM
                C--------- ---------- --HP------ -HSY------ -------IRT
                C--------- ---------- --HP------ -HSY------ -------IRM
                C--------- ---------- --HP------ -HSY------ -------IRM
                C--------- ---------- --HP------ -HSY------ -------IRM
                C--------- ---------- --HP------ -HSY------ -------IRM
                C--------- ---------- --HP------ -YSY------ -------IRM
                C--------- ---------- --HP------ -YSY------ -------IRM
                C--------- ---------- --HP------ -HSY------ -------IRM
                ---------- ---------- ---------- ---------- ----------
                C--------- ---------- --HP------ -HSY------ -------IRM
                C--------- ---------- --HP------ -QSY------ -------IRM
                C--------- ---------- --HP------ -HSY------ -------IRM
                C--------- ---------- --HP------ -HGY------ -------IRM
                C--------- ---------- --HP------ -HDY------ -------IRM
                C--------- ---------- --QP------ -HDY------ -------IRM
                C--------- ---------- --QP------ -QEY------ -------IRM
                C--------- ---------- --QP------ -HDY------ -------IRM
                C--------- ---------- --QP------ -QDY------ -------IRM
                C--------- ---------- --DP------ -QSY------ -------IRM
                C--------- ---------- --HP------ -QSY------ -------IRM
                C--------- ---------- --HP------ -HSY------ -------IRV
                C--------- ---------- --HP------ -HTY------ -------IKI
                C--------- ---------- --QP------ -HSY------ -------IRM
                C--------- ---------- --QP------ -HSY------ -------IRM
                C--------- ---------- --QP------ -HSY------ -------IRM
                C--------- ---------- --QP------ -HTY------ -------IRM
                C--------- ---------- --HP------ -HTY------ -------IRM
                C--------- ---------- --QP------ -HTY------ -------IRM
                C--------- ---------- --QP------ -HTY------ -------IRM
                C--------- ---------- --QP------ -HTY------ -------IRM
                C--------- ---------- --QP------ -HSY------ -------IRM
                C--------- ---------- --DP------ -HSY------ -------IHM
                C--------- ---------- --DP------ -HSY------ -------IHM
                C--------- ---------- --NP------ -HTY------ -------IRM
                C--------- ---------- --NP------ -HTY------ -------IRM
                C--------- ---------- --HP------ -HSY------ -------IRM
                C--------- ---------- --HP------ -HSY------ -------IRM
                C--------- ---------- --HP------ -HSY------ -------IRL
                C--------- ---------- --HP------ -QSY------ -------IRM
                C--------- ---------- --HP------ -HSY------ -------IRM
                C--------- ---------- --HP------ -GGY------ -------IRM
                C--------- ---------- --NP------ -QTY------ -------IRV
                C--------- ---------- --HP------ -CDY------ -------IRL
                C--------- ---------- --HP------ -ESF------ -------IRM
                ---------- ---------- ---------- ---------- ----------
                S--------- ---------- --S------- -ASY------ -------IRM
                S--------- ---------- --S------- -TSY------ -------IRM
                S--------- ---------- --S------- -ASY------ -------IRM
                S--------- ---------- --S------- -ASY------ -------IRM
                S--------- ---------- --S------- -ASY------ -------IRM
                S--------- ---------- --S------- -ASY------ -------IRM
                S--------- ---------- --S------- -ASY------ -------IRM
                S--------- ---------- --S------- -ASY------ -------IRM
                S--------- ---------- --S------- -ASY------ -------IRM
                S--------- ---------- --S------- -ASY------ -------IRM
                S--------- ---------- --S------- -ASY------ -------IRM
                S--------- ---------- --S------- -ASY------ -------IRM
                S--------- ---------- --S------- -AAY------ -------IKM
                S--------- ---------- --S------- -AAY------ -------IRM
                S--------- ---------- --S------- -ASY------ -------IRM
                S--------- ---------- --S------- -ASY------ -------IRM
                S--------- ---------- --S------- -ASY------ -------IRT
                A--------- ---------- --S------- -ASY------ -------IRM
                S--------- ---------- --P------- -ASY------ -------IRM
                S--------- ---------- --S------- -AAY------ -------IRM
                S--------- ---------- --S------- -ASY------ -------IHM
                S--------- ---------- --S------- -ASY------ -------IHM
                S--------- ---------- --S------- -ASY------ -------IHM
                S--------- ---------- --S------- -ASY------ -------IHM
                S--------- ---------- --S------- -ASY------ -------IHM
                S--------- ---------- --S------- -ASY------ -------IHM
                S--------- ---------- --S------- -ASY------ -------IHM
                S--------- ---------- --S------- -ASY------ -------IHM
                S--------- ---------- --S------- -ASY------ -------IHM
                S--------- ---------- --S------- -ASY------ -------IHM
                S--------- ---------- --S------- -ASY------ -------IHM
                S--------- ---------- --S------- -ASY------ -------IHM
                S--------- ---------- --S------- -ASY------ -------IHM
                S--------- ---------- --S------- -ASY------ -------IHL
                S--------- ---------- --S------- -ASY------ -------IHM
                S--------- ---------- --S------- -ASY------ -------IHM
                S--------- ---------- --S------- -SSY------ -------IHM
                S--------- ---------- --S------- -TSY------ -------IHM
                S--------- ---------- --S------- -ASY------ -------IHM
                S--------- ---------- --S------- -ASY------ -------IHM
                S--------- ---------- --S------- -ASY------ -------IHM
                S--------- ---------- --S------- -ASY------ -------IHM
                S--------- ---------- --S------- -ASY------ -------IHM
                S--------- ---------- --S------- -ASY------ -------IHM
                S--------- ---------- --S------- -ASY------ -------IHM
                S--------- ---------- --S------- -ASY------ -------IHM
                S--------- ---------- --S------- -ASY------ -------IHM
                S--------- ---------- --S------- -ASY------ -------IHM
                S--------- ---------- --S------- -ASY------ -------IHM
                S--------- ---------- --S------- -ASY------ -------IRM
                S--------- ---------- --S------- -ASY------ -------IHM
                S--------- ---------- --S------- -ASY------ -------IHM
                S--------- ---------- --S------- -ASY------ -------IHM
                S--------- ---------- --S------- -ASY------ -------IHM
                S--------- ---------- --S------- -ASY------ -------IHM
                S--------- ---------- --S------- -ASY------ -------IHM
                S--------- ---------- --S------- -ASY------ -------IHM
                C--------- ---------- --P------- -ASY------ -------IHM
                S--------- ---------- --P------- -ASY------ -------IHM
                S--------- ---------- --S------- -ASY------ -------IHM
                S--------- ---------- --S------- -ASY------ -------IHM
                S--------- ---------- --S------- -ASY------ -------IHM
                S--------- ---------- --S------- -ASY------ -------IHM
                S--------- ---------- --S------- -ASY------ -------IHM
                N--------- ---------- --SF------ -ASY------ -------IHM
                S--------- ---------- --S------- -ASY------ -------IHM
                S--------- ---------- --S------- -ASY------ -------IRM
                S--------- ---------- --S------- -AAY------ -------IHM
                ---------- ---------- ---------- -ASYFRWKTL LNPPLLLLHL
                S--------- ---------- --S------- -ASY------ -------IHL
                S--------- ---------- --S------- -ASY------ -------IHL
                S--------- ---------- --Q------- -ASY------ -------IHL
                S--------- ---------- --Q------- -ASY------ -------IHL
                S--------- ---------- --Q------- -ASY------ -------IHL
                S--------- ---------- --Q------- -ASY------ -------IHL
                S--------- ---------- --Q------- -ASY------ -------IHL
                S--------- ---------- --Q------- -ASY------ -------IHL
                S--------- ---------- --Q------- -ASY------ -------IHL
                S--------- ---------- --Q------- -ASY------ -------IHL
                S--------- ---------- --Q------- -ASY------ -------IHL
                ---------- ---------- ---------- ---------- ----------
                A--------- ---------- --S------- -ASY------ -------IHL
                S--------- ---------- --S------- -ASY------ -------IHL
                S--------- ---------- --S------- -ASY------ -------IHL
                S--------- ---------- --S------- -ASY------ -------IHL
                S--------- ---------- --S------- -AAY------ -------IRL
                S--------- ---------- --S------- -AAY------ -------IRL
                S--------- ---------- --S------- -AAY------ -------IRL
                S--------- ---------- --S------- -AAY------ -------IHL
                S--------- ---------- --P------- -AAY------ -------IRL
                S--------- ---------- --S------- -AAY------ -------IHL
                A--------- ---------- --S------- -ASY------ -------IHM
                S--------- ---------- --S------- -ASY------ -------IHM
                S--------- ---------- --S------- -ASY------ -------IHM
                S--------- ---------- --S------- -ASY------ -------IHM
                S--------- ---------- --S------- -ASY------ -------IHM
                S--------- ---------- --S------- -SSY------ -------IRM
                S--------- ---------- --S------- -ASY------ -------INL
                S--------- ---------- --S------- -ASY------ -------IHM
                S--------- ---------- --S------- -ASY------ -------IHM
                P--------- ---------- --S------- -ASY------ -------IHM
                S--------- ---------- --S------- -SSY------ -------IHM
                S--------- ---------- --S------- -ASY------ -------IHL
                ---------- ---------- ---------- ---------- ----------
                C--------- ---------- --M------- -IIM------ -------INQ
                ---------- ---------- ---------- ---------- ----------
                S--------- ---------- --SD------ -ASY------ -------IQM
                S--------- ---------- --P------- -ASY------ -------IRL
                S--------- ---------- --S------- -ASY------ -------IHM
                S--------- ---------- --S------- -ASY------ -------IRV
                S--------- ---------- --S------- -SQY------ -------IHM
                S--------- ---------- --S------- -SQY------ -------IHM
                S--------- ---------- --S------- -AQY------ -------IHL
                S--------- ---------- --L------- -ATLLEDST- -------LLL
                ---------- ---------- ---------- ---------- ----------
                S--------- ---------- --P------- -ASY------ -------IYM
                S--------- ---------- --SP------ -AVY------ -------IHL
                S--------- ---------- --SP------ -AAY------ -------IHM
                S--------- ---------- --SP------ -AAF------ -------IHM
                S--------- ---------- --TP------ -AAY------ -------IHM
                S--------- ---------- --TP------ -AAY------ -------IHM
                ---------- ---------- ---------- ---------- ----------
                S--------- ---------- --S------- -ASY------ -------IHM
                Q--------- ---------- --RI------ -VIYKSPLIP SQP--IIINL
                ---------- ---------- ---------- ---------- ----------
                ---------- ---------- ---------- ---------- ----------
                ---------- ---------- ---------- ---------- ----------
                ---------- ---------- ---------- ---------- ----------
                S--------- ---------- --A------- -AAY------ -------IHK
                S--------- ---------- --SA------ -ASY------ -------IHM
                S--------- ---------- --S------- -AQY------ -------IHM
                P--------- ---------- --S------- -ASY------ -------IHM
                ---------- ---------- ---------- ---------- ----------
                D--------- ---------- --SP------ -ASY------ -------IHM
                D--------- ---------- --SP------ -ASY------ -------IHM
                D--------- ---------- --S------- -VEY------ -------IRM
                A--------- ---------- --SA------ -AAY------ -------IHT
                A--------- ---------- --SA------ -AAY------ -------IHT
                A--------- ---------- --SA------ -AAY------ -------IHT
                S--------- ---------- ---P------ -ASY------ -------IRM
                S--------- ---------- ---P------ -ASY------ -------IRM
                S--------- ---------- ---P------ -ASY------ -------IHM
                S--------- ---------- --NP------ -ASY------ -------IHT
                S--------- ---------- --NP------ -ASY------ -------IHT
                S--------- ---------- --NP------ -ASY------ -------IHT
                S--------- ---------- --NP------ -ASY------ -------IHT
                S--------- ---------- --NP------ -ASY------ -------IHT
                S--------- ---------- --DP------ -ASY------ -------IHT
                S--------- ---------- --NPA----- -ASY------ -------IHT
                S--------- ---------- --NPA----- -ASY------ -------IHT
                ---------- ---------- ---------- ---------- -------LHA
                S--------- ---------- --NP------ -ASY------ -------IHT
                S--------- ---------- --NS------ -ASY------ -------IHK
                S--------- ---------- --DP------ -ASY------ -------IHT
                S--------- ---------- --DP------ -ASY------ -------IHT
                S--------- ---------- --SP------ -ASY------ -------IRL
                S--------- ---------- --SP------ -ASY------ -------IRL
                S--------- ---------- --SP------ -ASY------ -------IRL
                S--------- ---------- --SP------ -ASY------ -------IRL
                S--------- ---------- --SP------ -ASY------ -------IRL
                S--------- ---------- --SP------ -ASY------ -------IRL
                S--------- ---------- --SP------ -ASY------ -------IRL
                S--------- ---------- --SPA----- -ASY------ -------VRL
                S--------- ---------- --SPA----- -ASY------ -------VRL
                S--------- ---------- --SPA----- -ASY------ -------IRL
                S--------- ---------- --SP------ -ASY------ -------IRL
                S--------- ---------- --SP------ -ASY------ -------IRL
                S--------- ---------- --SP------ -ASY------ -------IRL
                S--------- ---------- --A------- -ATY------ -------VRM
                S--------- ---------- --A------- -ASY------ -------VRM
                D--------- ---------- --SPS----- -AAY------ -------IHQ
                Y--------- ---------- --SPA----- -AAY------ -------IRL
                D--------- ---------- --APKQKPDV SCSY------ -------ILM
                CVLRVASNKV TNHMVGGEGG LPKPA----L GESWKS---- ----IPHVRL

                ---------- ---------- ---------- VQHLIE---- ----------
                ---------- ---------- ---------- ---------- ----------
                ---------- ---------- ---------- VQHLIE---- ----------
                ---------- ---------- ---------- VQHLIE---- ----------
                ---------- ---------- ---------- VQHLIE---- ----------
                ---------- ---------- ---------- VQHLIE---- ----------
                ---------- ---------- ---------- VQHLIE---- ----------
                ---------- ---------- ---------- VQHLIE---- ----------
                ---------- ---------- ---------- VQHLIE---- ----------
                ---------- ---------- ---------- VQHLIE---- ----------
                ---------- ---------- ---------- VQHLIE---- ----------
                ---------- ---------- ---------- VQHLIE---- ----------
                ---------- ---------- ---------- IQHLIE---- ----------
                ---------- ---------- ---------- VQNLIE---- ----------
                ---------- ---------- ---------- VQNLIE---- ----------
                ---------- ---------- ---------- VQNLIE---- ----------
                ---------- ---------- ---------- ---------- ----------
                ---------- ---------- ---------- VHNLIE---- ----------
                ---------- ---------- ---------- VQYMIE---- ----------
                ---------- ---------- ---------- VQHLIE---- ----------
                ---------- ---------- ---------- VQHLIE---- ----------
                ---------- ---------- ---------- VQHMIE---- ----------
                ---------- ---------- ---------- VQHMIE---- ----------
                ---------- ---------- ---------- VQHLIE---- ----------
                ---------- ---------- ---------- VQHMIE---- ----------
                ---------- ---------- ---------- VQHLIE---- ----------
                ---------- ---------- ---------- VHHLIE---- ----------
                ---------- ---------- ---------- VQHLIE---- ----------
                ---------- ---------- ---------- VQNLIE---- ----------
                ---------- ---------- ---------- VQNLIE---- ----------
                ---------- ---------- ---------- VQHMIE---- ----------
                ---------- ---------- ---------- VQHMIE---- ----------
                ---------- ---------- ---------- VQHMIE---- ----------
                ---------- ---------- ---------- VQHMIE---- ----------
                ---------- ---------- ---------- VQHMIE---- ----------
                ---------- ---------- ---------- VQHMIE---- ----------
                ---------- ---------- ---------- VQHLIE---- ----------
                ---------- ---------- ---------- VQHLIE---- ----------
                ---------- ---------- ---------- VQHMIE---- ----------
                ---------- ---------- ---------- VQHMIE---- ----------
                ---------- ---------- ---------- VQHMIE---- ----------
                ---------- ---------- ---------- VQNMIE---- ----------
                ---------- ---------- ---------- VQNMIE---- ----------
                ---------- ---------- ---------- VQHLIE---- ----------
                ---------- ---------- ---------- VQHLIE---- ----------
                ---------- ---------- ---------- VQHLIE---- ----------
                ---------- ---------- ---------- VQHLIE---- ----------
                ---------- ---------- ---------- VHHLIE---- ----------
                ---------- ---------- ---------- VQHLIE---- ----------
                ---------- ---------- ---------- VQHLIE---- ----------
                ---------- ---------- ---------- VQHLIE---- ----------
                ---------- ---------- ---------- VQHLIE---- ----------
                ---------- ---------- ---------- VQHLIE---- ----------
                ---------- ---------- ---------- VQHLIE---- ----------
                ---------- ---------- ---------- VQHLIE---- ----------
                ---------- ---------- ---------- VHHLIE---- ----------
                ---------- ---------- ---------- VHHLIE---- ----------
                ---------- ---------- ---------- VHHLIE---- ----------
                ---------- ---------- ---------- VHHLIE---- ----------
                ---------- ---------- ---------- VHHLIE---- ----------
                ---------- ---------- ---------- VHHLIE---- ----------
                ---------- ---------- ---------- VHHLIE---- ----------
                ---------- ---------- ---------- VHHLIE---- ----------
                ---------- ---------- ---------- VHHLIE---- ----------
                ---------- ---------- ---------- VHHMIE---- ----------
                ---------- ---------- ---------- VHHMIE---- ----------
                ---------- ---------- ---------- VHHMIE---- ----------
                ---------- ---------- ---------- VQHLIE---- ----------
                ---------- ---------- ---------- VQHLIE---- ----------
                ---------- ---------- ---------- VQHLIE---- ----------
                ---------- ---------- ---------- VQHLIE---- ----------
                ---------- ---------- ---------- VQLLIE---- ----------
                ---------- ---------- ---------- VQHLIE---- ----------
                ---------- ---------- ---------- VQHMIE---- ----------
                ---------- ---------- ---------- VQHMIE---- ----------
                ---------- ---------- ---------- VQHMIE---- ----------
                ---------- ---------- ---------- VQHMIE---- ----------
                ---------- ---------- ---------- VQHMIE---- ----------
                ---------- ---------- ---------- VQHMIE---- ----------
                ---------- ---------- ---------- VQHMIE---- ----------
                ---------- ---------- ---------- VQHMIE---- ----------
                ---------- ---------- ---------- VQHMIE---- ----------
                ---------- ---------- ---------- VHHMIE---- ----------
                ---------- ---------- ---------- VHHMIE---- ----------
                ---------- ---------- ---------- VQHLIE---- ----------
                ---------- ---------- ---------- VQHLIE---- ----------
                ---------- ---------- ---------- VQHLIE---- ----------
                ---------- ---------- ---------- VQHLIE---- ----------
                ---------- ---------- ---------- VQHLIE---- ----------
                ---------- ---------- ---------- VQHLIE---- ----------
                ---------- ---------- ---------- VQHMIE---- ----------
                ---------- ---------- ---------- VQHLIE---- ----------
                ---------- ---------- ---------- VQHLIE---- ----------
                ---------- ---------- ---------- VQHLIE---- ----------
                ---------- ---------- ---------- VQHLIE---- ----------
                ---------- ---------- ---------- VQHLIE---- ----------
                ---------- ---------- ---------- VQHLIE---- ----------
                ---------- ---------- ---------- VQHLIE---- ----------
                ---------- ---------- ---------- VQHLIE---- ----------
                ---------- ---------- ---------- VQHLIE---- ----------
                ---------- ---------- ---------- VQHLIE---- ----------
                ---------- ---------- ---------- VQHLIE---- ----------
                ---------- ---------- ---------- VQHLIE---- ----------
                ---------- ---------- ---------- VHHLIE---- ----------
                ---------- ---------- ---------- VHHLIE---- ----------
                ---------- ---------- ---------- VQHMIE---- ----------
                ---------- ---------- ---------- VHHLIE---- ----------
                ---------- ---------- ---------- VHHLIE---- ----------
                ---------- ---------- ---------- VQHLIE---- ----------
                ---------- ---------- ---------- VQHLIE---- ----------
                ---------- ---------- ---------- VQHLIE---- ----------
                ---------- ---------- ---------- VQHLIE---- ----------
                ---------- ---------- ---------- VQHLIE---- ----------
                ---------- ---------- ---------- VQHMIE---- ----------
                ---------- ---------- ---------- VQHMIE---- ----------
                ---------- ---------- ---------- VQHLIE---- ----------
                ---------- ---------- ---------- VQHLIE---- ----------
                ---------- ---------- ---------- VQHLIE---- ----------
                ---------- ---------- ---------- VQHLIE---- ----------
                ---------- ---------- ---------- VQHLIE---- ----------
                ---------- ---------- ---------- VQHLIE---- ----------
                LLLLHT---- ---------- ---------F VQHLIE---- ----------
                ---------- ---------- ---------- VQHLIE---- ----------
                ---------- ---------- ---------- VQHLIE---- ----------
                ---------- ---------- ---------- VHHLIE---- ----------
                ---------- ---------- ---------- VHHLIE---- ----------
                ---------- ---------- ---------- VHHLIE---- ----------
                ---------- ---------- ---------- VHHLIE---- ----------
                ---------- ---------- ---------- VHHLIE---- ----------
                ---------- ---------- ---------- VHHLIE---- ----------
                ---------- ---------- ---------- VHHLIE---- ----------
                ---------- ---------- ---------- VHHLIE---- ----------
                ---------- ---------- ---------- VHHLIE---- ----------
                ---------- ---------- ---------- ---------- ----------
                ---------- ---------- ---------- VHHLIE---- ----------
                ---------- ---------- ---------- VHHLIE---- ----------
                ---------- ---------- ---------- VHHLIE---- ----------
                ---------- ---------- ---------- VHHLIE---- ----------
                ---------- ---------- ---------- VHRLIE---- ----------
                ---------- ---------- ---------- VHRLIE---- ----------
                ---------- ---------- ---------- VHRLIE---- ----------
                ---------- ---------- ---------- VHRLIE---- ----------
                ---------- ---------- ---------- VHRLIE---- ----------
                ---------- ---------- ---------- VHRLIE---- ----------
                ---------- ---------- ---------- VHHLIE---- ----------
                ---------- ---------- ---------- VHHLIE---- ----------
                ---------- ---------- ---------- VHHLIE---- ----------
                ---------- ---------- ---------- VHHLIE---- ----------
                ---------- ---------- ---------- VQRLIE---- ----------
                ---------- ---------- ---------- VHHLIE---- ----------
                ---------- ---------- ---------- VQHLIE---- ----------
                ---------- ---------- ---------- VHHLIE---- ----------
                ---------- ---------- ---------- VHHLIE---- ----------
                ---------- ---------- ---------- VHHLIE---- ----------
                ---------- ---------- ---------- VHRLIE---- ----------
                ---------- ---------- ---------- VHHLIE---- ----------
                ---------- ---------- ---------- ---------- ----------
                ---------- ---------- ---------- VHHLIE---- ----------
                ---------- ---------- ---------- VHHLIE---- ----------
                ---------- ---------- ---------- VQHLIE---- ----------
                ---------- ---------- ---------- VQHLIE---- ----------
                FL-VHVLWAA IAFKFCTSFY DSIC----DR VHHLIE---- ----------
                ---------- ---------- ---------- VQHLIE---- ----------
                ---------- ---------- ---------- VQHLIE---- ----------
                ---------- ---------- ---------- VQHLIE---- ----------
                ---------- ---------- ---------- VHRLIE---- ----------
                ---------- ---------- ---------E VQHLIE---- ----------
                ---------- ---------- ---------- VQHLIE---- ----------
                ---------- ---------- ---------- VQHLIE---- ----------
                ---------- ---------- ---------- VQHMIE---- ----------
                ---------- ---------- ---------- VQYMIE---- ----------
                ---------- ---------- ---------- VQHMIE---- ----------
                ---------- ---------- ---------- VQHMIE---- ----------
                ---------- ---------- ---------- VQHMIE---- ----------
                ---------- ---------- ---------- VQHMIE---- ----------
                ---------- ---------- ---------- VHHLIE---- ----------
                ---------- ---------- ---------P RAALIE---- ----------
                ---------- ---------- ---------- ---------- ----------
                ---------- ---------- ---------- ---------- ----------
                ---------- ---------- ---------- ---------- ----------
                ---------- ---------- ---------- ---MIE---- ----------
                ---------- ---------- ---------- VQHLIE---- ----------
                ---------- ---------- ---------- VQHLIE---- ----------
                ---------- ---------- ---------- VQHLIE---- ----------
                ---------- ---------- ---------- VHHLIE---- ----------
                ---------- ---------- ---------- VQSLIE---- ----------
                ---------- ---------- ---------- VHRLIE---- ----------
                ---------- ---------- ---------- VHRLIE---- ----------
                ---------- ---------- ---------- VHHLIE---- ----------
                ---------- ---------- ---------- VQHLIE---- ----------
                ---------- ---------- ---------- VQHLIE---- ----------
                ---------- ---------- ---------- VQHLIE---- ----------
                L--------- --------HA CLIL-----Q VHHLIE---- ----------
                ---------- ---------- ---------- VQHLIE---- ----------
                ---------- ---------- ---------- VQHLIE---- ----------
                ---------- ---------- ---------- VQHLIE---- ----------
                ---------- ---------- ---------- VQHLIE---- ----------
                ---------- ---------- ---------- VQHLIE---- ----------
                ---------- ---------- ---------- VQHLIE---- ----------
                ---------- ---------- ---------- VQHLIE---- ----------
                ---------- ---------- ---------- VQHLIE---- ----------
                ---------- ---------- ---------- VQHLIE---- ----------
                ---------- ---------- ---------- VQHLIE---- ----------
                ---------- ---------- -CMM-----Q VQHLIE---- ----------
                ---------- ---------- ---------- VQHLIE---- ----------
                ---------- ---------- ---------- VQHLIE---- ----------
                VI-------- -KYPICGRSS WVMA-----Q VQHLIE---- ----------
                VI-------- -KYPICGRRS WVMA-----Q VQHLIE---- ----------
                ---------- ---------- ---------- VQHLIE---- ----------
                ---------- ---------- ---------- VQHLIE---- ----------
                ---------- ---------- ---------- VQHLIE---- ----------
                ---------- ---------- ---------- VQHLIE---- ----------
                ---------- ---------- ---------- VQHLIE---- ----------
                ---------- ---------- ---------- VQHLIE---- ----------
                ---------- ---------- ---------- VQHLIE---- ----------
                ---------- ---------- ---------- VQHLIE---- ----------
                ---------- ---------- ---------- VQHLIEKCIC YKLNKEECMX
                ---------- ---------- ---------- VQHLIEKCIC YKLNKEECMX
                ---------- ---------- ---------- VQHLIE---- ----------
                ---------- ---------- ---------- VQHLIE---- ----------
                ---------- ---------- ---------- VQHLIE---- ----------
                ---------- ---------- ---------- VQYLIE---- ----------
                ---------- ---------- ---------- VQYLIE---- ----------
                ---------- ---------- ---------- VHRLIE---- ----------
                ---------- ---------- ---------- VQHLIE---- ----------
                ---------- ---------- ---------- VQHLIE---- ----------
                LL-------- -SREHGSSIS TVSVLKHTSM VQHLIE---- ----------

                RCLLLQMDRD QCIKALAEH- AKIRPLIT-- ---------- --------LT
                ------MTRD QCVKALARH- ASIQPLVT-- ---------- --------LT
                RCLLLHMSRD QCIKALAEH- ASIRPLVT-- ---------- --------LT
                RCLLLHMSRD QCIKALAEH- ASIRPLVT-- ---------- --------LT
                RCLLLHMSRD QCIKALAEH- AGIRPLVT-- ---------- --------LT
                RCLLLHMSRD ECVKALADH- ANIRPLIT-- ---------- --------LT
                RCLLLHMNRD QCIKVLAEH- ARIRPLVT-- ---------- --------LT
                RCLLLHMSCD QCIKALAEH- ASIRPIVT-- ---------- --------LT
                RCLLLRMSRD QCIKALAEH- ARIWPLVT-- ---------- --------LT
                RCLLLQMSRD QCIKALYKH- ANIRPIVT-- ---------- --------LT
                RCLLLNMSRE QCIKALAEH- ANIRPLVT-- ---------- --------LT
                RCLLLYMNRQ QCVKALAKY- ASIRPCIT-- ---------- --------IT
                RCLLLHMNRQ QCVKALANY- ASIRPRIT-- ---------- --------VT
                RCMLFHMSQD QCIRALAEH- AGIKPLVT-- ---------- --------VT
                RCILFHMSQD QCVRALAEH- AGIKPLVT-- ---------- --------VT
                RCMLFHMSQE QCIRALAEH- AGIKPLVT-- ---------- --------VT
                ------MSQD QCIKALEEH- AGIQPLVT-- ---------- --------LT
                RCLIFQMSQD QCIKTLSEH- AGIEPLVT-- ---------- --------LT
                RCLLLHMNRQ QCVKALAKY- ASIRPCIT-- ---------- --------VT
                RCLLLHMSRD QCVKALAKH- ASVHPLVT-- ---------- --------LT
                RCLLLQMSRS QCLKALAKH- ARVHPLVT-- ---------- --------LT
                SCLVFQMSKD KCVEALAKH- ANIEPVIT-- ---------- --------LT
                RCLLFQMSRD DCVKALAKH- AKIEPIIT-- ---------- --------LT
                RCLLFHMSRD DCIKALEKH- ANIQPVIT-- ---------- --------LA
                RCLLLQMSRD DCVKALAKH- AKIEPIIS-- ---------- --------LT
                RCLLFHMSRD DCIKALAKH- ANIHPVVT-- ---------- --------LT
                RCLLFHMTRD DCIQALAKH- AGIQPIVT-- ---------- --------LT
                RCLLFHMTRD DCIQALAKH- ASIQPIVT-- ---------- --------LT
                RCLLLRMNRD DCIVALARH- ASIQPLIT-- ---------- --------LT
                RCLLLRMDRE QCVTALAEH- ARIRPLVT-- ---------- --------LT
                RCILLRMTRD ECVKALDHH- ASILPLVT-- ---------- --------LT
                RCILLRMTRD ECVKALDHH- ASILPLVT-- ---------- --------LT
                RCILLRMTRD ECVKALDHH- ASILPLVT-- ---------- --------LT
                RCIILRMTRD ECVKALDHH- ASILPLVT-- ---------- --------LT
                RCIILRMTRD ECVKALDHH- ASIQPLVT-- ---------- --------LT
                RCIILRMTRD ECVNALDHH- ANILPLVT-- ---------- --------LT
                RCILLRMTRD ECVKALDHH- ASILPLVT-- ---------- --------LT
                RCILLRMNRD ECVKALDHH- ASILPLVT-- ---------- --------LT
                RCILLRMTRD ECVKALDHH- ASILPLVT-- ---------- --------LT
                RCIILRMSRD ECVQALDHH- ATIPPLVT-- ---------- --------LT
                RCIILRMSRD ECVQALDHH- ATIPPLVT-- ---------- --------LT
                RCLVVGMDRD ECIKTLAIH- ARIRPLVT-- ---------- --------LT
                RCLVLGMDRD ECIKTLAIH- ARIRPLVT-- ---------- --------LT
                RCLLLCMDLD ACVVALAKH- ARIQPLVT-- ---------- --------VT
                RCLILRMSLT DCIKALAER- ASIQPVIT-- ---------- --------ST
                RCLLLHMTRD QCIKALYRH- AGIHPIIT-- ---------- --------FT
                RCLLLHMTRE DCVRALAKR- ANIRPLVT-- ---------- --------LT
                RCLLLHMSRD QCIQALAEH- ASIRPLVT-- ---------- --------LA
                KCLVLRMSRD DTVHALARR- AGIRPLIT-- ---------- --------LT
                LCLLLGMTRD DCVGAIAVH- ANIRPTIT-- ---------- --------LI
                KCLTLYMDRE DCVRALAKY- ACIHPVVT-- ---------- --------IA
                RCLLLNMSRE DCIAALQEH- ANIDPIIT-- ---------- --------IT
                KCLLFKMTKD ECMEALSNH- ANIKPVIT-- ---------- --------ST
                KCLLFHMTLE ECEEALSKH- ANIKPVIT-- ---------- --------ST
                KCLLFHMNKE ECLEALDKH- ANIEPVIT-- ---------- --------ST
                KCICFNLNKE ECIEALEKH- ASINPVVT-- ---------- --------ST
                KCICFNLNKE ECMEALEKH- ANVNPVVT-- ---------- --------ST
                KCICFNLNKE ESMNALEKH- ANINPVIT-- ---------- --------ST
                KCICFNLNKE ECMEALEKH- ANINPVVT-- ---------- --------ST
                KCICFNLNKE ECMDALEKH- ANINPVIT-- ---------- --------ST
                KCICFNLNKE ECMDALEKH- ANVNPVIT-- ---------- --------ST
                KCICFNLNKE ECMDALEKH- ANVNPVIT-- ---------- --------ST
                KCICFNLNKE ECMDALEKH- AKINPVIT-- ---------- --------ST
                KCICFNLNKE ECMDALEKH- AKINPVIT-- ---------- --------ST
                KCICFNLNKE ECMDALEKH- ANVNPVVT-- ---------- --------AT
                KCICFNLSKE ECMDALEKH- ANVKPVVT-- ---------- --------ST
                KCICFNLSKE ECMDALEKH- ANVKPVVT-- ---------- --------ST
                QCLVFHMSKD ECMEALAKH- ADIKPVIT-- ---------- --------ST
                QCLVFHMNKN ECMEALAKH- ANIQPVIT-- ---------- --------ST
                QCLLFRMSKE ECMEALAKH- ADIKSVIT-- ---------- --------ST
                KCLVFHMSQD ECVEALFKH- ADIKPVIT-- ---------- --------CT
                KCLIFHMNKD ECVEALSKH- AAIDPVIT-- ---------- --------ST
                KCLIFHMSED ECMEALSKH- ANIKPVIT-- ---------- --------RT
                KCLIFHMSKE ECVEALSKH- ANITPVIT-- ---------- --------ST
                KCLIFHMSKE ECVEALSKH- ANITPVIT-- ---------- --------ST
                KCLIFHMSKE ECVEALSKH- ANITPVIT-- ---------- --------ST
                KCLIFHMSKE ECVEALSKH- ANITPVIT-- ---------- --------ST
                KCLIFHMSKE ECVEALSKH- ANITPVIT-- ---------- --------ST
                KCLIFHMSKE ECVEALSKH- ANITPVIT-- ---------- --------ST
                KCLIFHMSKE ECVEALSKH- ANITPVIT-- ---------- --------ST
                KCLIFHMSKE ECVEALSKH- ANITPVIT-- ---------- --------ST
                KCLIFHMSKE ECVEALSKH- ANITPVIT-- ---------- --------ST
                KCLIFNMSKE ECVEALSKH- ANITPVIT-- ---------- --------ST
                KCLIFNMSKE ECVEALFKH- ANITPVIT-- ---------- --------ST
                KCLIFRMTKE ECMEALSKH- ANIKPVIT-- ---------- --------ST
                KCLIFRMTKE ECMEALSKH- ANIKPVIT-- ---------- --------ST
                KCLIFHMSKE ECMEALSKH- ANITPVIT-- ---------- --------ST
                KCLIFHMTKE ECMEALSKH- ANITPVIT-- ---------- --------ST
                KCLIFRMTKE ECMEALSKH- ASIEPVIT-- ---------- --------ST
                KCLIFKMTKE ECMEALSKH- ASIEPVIT-- ---------- --------ST
                KCLIFNMTKE ECMEALSKH- ANIKPVIT-- ---------- --------ST
                KCLIYHMTKE ECMEALSKH- ANIQPVIT-- ---------- --------ST
                KCLTYHLTKE ECMEALSKH- ANIKPVIT-- ---------- --------ST
                KCLIYHMSKE ECMEALSKH- ANIEPVIT-- ---------- --------ST
                KCLIFHMTKE ECMEALSKH- ANIKPVIT-- ---------- --------ST
                KCLIFHMTKE ECMEALSKH- ANIKPVIT-- ---------- --------ST
                KCLIFHMTKE DCMEALSKH- ANIEPVIT-- ---------- --------ST
                KCLIFNMTKE ECMEALSKH- ANIEPVIT-- ---------- --------ST
                KCLIFNMTKE ECMEALSKH- ANIEPVIT-- ---------- --------ST
                KCLTFHMSKE GCMEALSKH- AKIDPVIT-- ---------- --------ST
                KCLTFHMSKE ECMEALSKH- AKIDPVIT-- ---------- --------ST
                KCLTFHMSKE ECMEALSKH- AKIDPVIT-- ---------- --------ST
                RCLIFRMTKE ECMEALSKH- ANITPVIT-- ---------- --------ST
                KCLIFRMSKE ECMDALSKH- ANIKPVIT-- ---------- --------ST
                KCLTFRMSKE ECMEALSKH- ANIKPVIT-- ---------- --------ST
                KCLIFHMSKE ECMEALSKH- ANIKPVIT-- ---------- --------ST
                KCLTFHMSKE ECMEALSKH- ANIKPVIT-- ---------- --------ST
                KCLIFHMSKE ECMEALSKH- ANIKPVIT-- ---------- --------ST
                KCLIFHMSKE ECMEALSKH- ADINQVIT-- ---------- --------ST
                KCLIFHMTKE QCMEALSKH- ADIQPVIT-- ---------- --------ST
                KCLIFHMTKE ECMEALSKH- ANINPIIT-- ---------- --------ST
                KCLIFHMTKE ECMEALSKH- ANINPVIT-- ---------- --------ST
                KCLIFHMTKE ECMEALSKH- ANIQPVIT-- ---------- --------ST
                KCLIFHMTKE ECMEALSKH- ANIQPVIT-- ---------- --------ST
                KCLIFHMTKE ECMEALSKH- ANIQPVIT-- ---------- --------ST
                KCLIFHMTKE ECMEALSKH- GNIQPVIT-- ---------- --------ST
                KCLIFHMTKE ECMEALSKH- GNIQPVIT-- ---------- --------ST
                KCLIFHMTKE ECMEALSKH- GNIQPVIT-- ---------- --------ST
                KCLIYKMTKE ECMEALSKH- ANIKPVIT-- ---------- --------AT
                KCLLFHMSKE ECVEALSKH- ANIKPVIT-- ---------- --------AT
                KCLIFHMNKD ECIEALSKH- ANISPIIT-- ---------- --------ST
                KCLIFHMTKE ECMEALSKH- ANINPIIT-- ---------- --------ST
                KCLIFHMTKE ECMEALSKH- ANINPTIT-- ---------- --------ST
                KCLIFHMTKE ECMEALSKH- ANINPIIT-- ---------- --------ST
                ECIIFNMGKE ECMDALFKH- ANIKPIIT-- ---------- --------ST
                ECIVFNMGKE ECMDALFKH- ANIKPIVT-- ---------- --------ST
                ECIVFNMGKE ECMDALFKH- ANIKPIIT-- ---------- --------ST
                ECILFNMGKE ECMDALFKH- ANIKPIIT-- ---------- --------ST
                ECILFNMGKE ECMDALFKH- ANIKPIIT-- ---------- --------ST
                ECILFNMGKE ECMDALFKH- ANIKPIIT-- ---------- --------ST
                ECIVFNMGKE ECMDALFKH- ANIKPIIT-- ---------- --------ST
                ECIVFNMGKK ECMDALFKH- ANINPIIT-- ---------- --------ST
                ECIVFNMGKK ECMDALFKH- ANINPIIT-- ---------- --------ST
                --------KE ECMDALFKH- ANIKPIIT-- ---------- --------ST
                ECLLFNMSKE ECMDALSKH- ANIKPVIT-- ---------- --------ST
                ECLVFNMSKE ECMEALSKH- ANIKPVIT-- ---------- --------ST
                ECLVFNMSKE ECMEALSKH- ANIKPVIT-- ---------- --------ST
                ECLVFNMSKE ECMEALSKH- ANIKPVIT-- ---------- --------ST
                ECILFNMSKE ECMEALSKH- ANIKPVIT-- ---------- --------ST
                ECILFNMSKE ECMEALSKH- ANIKPVIT-- ---------- --------ST
                ECILFNMSKE ECMEALSKH- ANINPVIT-- ---------- --------ST
                ECILFNMSKE ECMDALSKH- ANIKPVIT-- ---------- --------ST
                ECILFNMSKE ECMEALSKH- ANIKPVIT-- ---------- --------ST
                ECILFHMSQE ECMEALSKH- ANIKPVIT-- ---------- --------ST
                ECIVFNMSKE ECMEALNKH- ANIKPVIT-- ---------- --------ST
                ECIIFNMSKE ECMEALSKH- ADIKPVIT-- ---------- --------ST
                ECIIFNMSKE ECMEALSKH- ANIKPVIT-- ---------- --------ST
                ECIIFNMSKE ECMEALSKH- ANIKPVIT-- ---------- --------ST
                ECIIFNMSRE ECMEALSKH- ADIKPVIT-- ---------- --------ST
                ECILFKMSKE ECMEALSKH- ANIEPVIT-- ---------- --------ST
                ECLIFNMSKE ECMEALSMH- ANIKPVIT-- ---------- --------ST
                ECLIFNMSKE ECMEALAKH- ASIKPVIT-- ---------- --------ST
                ECLIFNMSKE ECIEALSKH- ANIKPVIT-- ---------- --------ST
                ECLIFNMSKE ECMEALSKH- ANIKPVIT-- ---------- --------ST
                ECLVFKMSKE ECMEALSKH- ANIKPVIT-- ---------- --------ST
                ECIIFYMSKE ECMEALSKR- ANIKPIIT-- ---------- --------ST
                ---------- --MEALSKR- ANIKPIIT-- ---------- --------ST
                ECIIFNMSKE ECMEALSKH- ANIKPVIT-- ---------- --------ST
                ECIIFNMTRE ECMEALSKH- ANIKPVIT-- ---------- --------ST
                NCLICNMSRE ESVEAISKH- ADIKPVIT-- ---------- --------NI
                RCLLFEMSME ECAEALAKH- ADIKPAVT-- ---------- --------ST
                ECIIFNMTRE ECMEALSKH- AKIKPIIT-- ---------- --------ST
                KCLLFNMTKE ECMEALSKH- ADITPVIT-- ---------- --------ST
                ECIIFNMSQE ECMDALSKH- ANIQPIIT-- ---------- --------ST
                KCIIFNMSQE ECMDALSKH- ANIQPIIT-- ---------- --------ST
                ECLLFNMSRE ECMEALSKH- ANIQPVIT-- ---------- --------ST
                KCLIFHMTKE ECMDALSKH- ADIKPIIT-- ---------- --------ST
                KCLIFHMTKE ECIEALSKH- ANIKSVIT-- ---------- --------IT
                KCLIFHMTKE ECIEALSKH- ANIKSVIT-- ---------- --------VT
                TCLTFNMSKE ECMEALSEN- ANINPIIT-- ---------- --------ST
                KCLIFNMNKE ECMKALSEN- ANINPVIT-- ---------- --------ST
                TCLVFNMNKE ECMEALSKN- ANINPIIT-- ---------- --------ST
                ICLGLNMSKE ESMEALSKST ANINPIIT-- ---------- --------ST
                ICLGLNMSKE ECMEALSKST GNINPIIT-- ---------- --------ST
                TCLVFNMNKE ECMEALSKN- ANINPIITLV VNYCVNFFPY VMLTINEIKI
                KCLIFRMSKE ECMDALSKH- ANIKPVIT-- ---------- --------ST
                KCLIFHMSKE ECMEALSRH- ANIQPVIT-- ---------- --------ST
                ------MSKE ECMEALKKH- ANIEPVIT-- ---------- --------ST
                ---------- --MEALSKH- ADIKPVIT-- ---------- --------ST
                ---------- --MEALSKH- ADIKPVIT-- ---------- --------ST
                ECMLFKMSKE ECMEALSKH- ANILPIVT-- ---------- --------ST
                ECILFKMSKE ECMEALSKH- ANILPVIT-- ---------- --------ST
                ECILFNMSKE ECMDALAKH- ANILPVVT-- ---------- --------ST
                ECIVFNMSKE ECMEALSKH- ANITPVIT-- ---------- --------ST
                KCIIFNMTKE ECLEALSKH- ANIEPVIT-- ---------- --------ST
                QCLLLNMNCD ECVDALSTH- SNVKPFVI-- ---------- --------PA
                ECLVFNMSKE ECMEALSKH- ANIKPIIT-- ---------- --------ST
                ECLVFNMSKE ECMEALSKH- ANIKPIIT-- ---------- --------ST
                ECIVFKMNKE ECMEALTKH- ANVNPIIA-- ---------- --------ST
                ECILLNMSKQ ECMEALSRQ- AHIQPLIT-- ---------- --------ST
                ECILLNMSKQ ECMEALSRQ- AHIQPLIT-- ---------- --------ST
                ECILLNMSKQ ECMEALSRE- AHIQPLIT-- ---------- --------ST
                KCMTFGMSME ECMEALSKR- ADVQPVVT-- ---------- --------ST
                KCMTFGMSME ECMEALSKR- ADVQPVVT-- ---------- --------ST
                KCMTFGMSME ECMETLSKR- ADVQPVVT-- ---------- --------ST
                RCMTFGMSME ECMEALAKR- ADVQPVVT-- ---------- --------ST
                RCMTFGMSME ECMEALAKR- ADVQPVVT-- ---------- --------ST
                RCMTFGMSME ECMEALAKR- ADVQPVVT-- ---------- --------ST
                RCMTFGMSME ECMEALAKR- ADVQPVVT-- ---------- --------ST
                RCMTFGMSME ECMEALAKR- ADVQPVVT-- ---------- --------ST
                RCMTFGMSME ECMEALAKR- ADVQPVVT-- ---------- --------ST
                RCMTFGMSME ECMEALAKR- ADVLPVVT-- ---------- --------ST
                RCMTFGMSME ECMEALAKR- ADVLPVVT-- ---------- --------ST
                RCMTFGMSME ECMEALAKR- ADVQPVVT-- ---------- --------ST
                KCMTFGMSME ECMEALAKR- ADVQPVVT-- ---------- --------ST
                RCMTFGMSME ECMDALAKR- ADVQPVVT-- ---------- --------ST
                RCMTFGMSME EYMEALAKR- ADVQPVVT-- ---------- --------ST
                RCMTFGMSME EYMEALAKR- ADVQPVVT-- ---------- --------ST
                KCICYNMDRE ECVKTLEKQ- ANIMPTVT-- ---------- --------ST
                KCICYNMDKE ECVKTLEKH- ANIMPTVT-- ---------- --------ST
                KCICYNMNKE ECMETLEKH- ANIQPVIT-- ---------- --------ST
                KCICYNMNKE ECMETLEKH- AKIMPVIT-- ---------- --------ST
                KCICYNMNKE ECMETLEKH- AKIMPVIT-- ---------- --------ST
                KCICYNMNKE ECMETLEKH- AKIMPVIT-- ---------- --------ST
                KCICYKLNKE ECMETLEKH- AKIMPVIT-- ---------- --------ST
                KCICYKLNKE ECMETLEKH- AKVMPVIT-- ---------- --------ST
                KCICYKLNKE ECMETLEKH- AKVMPVIT-- ---------- --------ST
                KCICYKLNKE ECMETLEKH- AKIMPVVT-- ---------- --------ST
                KCICYSMNKE ECMVTLEKH- ANIQPVIT-- ---------- --------ST
                KCICYSMNKE ECMVTLEKH- ANIQPVIT-- ---------- --------ST
                KCICYNMNKE ECMETLEKH- ANIKPVIT-- ---------- --------ST
                KCLVFHMDRL ECADALFKH- ANIQPVIT-- ---------- --------TT
                KCLVYNMNEQ ECVAALSKH- ANIQPVIV-- ---------- --------AT
                ECILFNMNEE ECKEALSKY- ANIKPVIT-- ---------- --------ST
                TCLLWHMSME ECMEALLLH- ADVSPAIT-- ---------- --------ST
                RCLLLYMDRE DCVRALAKY- ARVKPVIT-- ---------- --------NT
                QCLVFRMSQE ECVEALSKH- AGIKPVIT-- ---------- --------ST

                ---------- ---------- ---------- ---------- -VWREL----
                ---------- ---------- ---------- ---------- -VWREL----
                ---------- ---------- ---------- ---------- -VWREL----
                ---------- ---------- ---------- ---------- -VWREL----
                ---------- ---------- ---------- ---------- -VWREL----
                ---------- ---------- ---------- ---------- -VWKEL----
                ---------- ---------- ---------- ---------- -VWREL----
                ---------- ---------- ---------- ---------- -VWREL----
                ---------- ---------- ---------- ---------- -VWREL----
                ---------- ---------- ---------- ---------- -VWREL----
                ---------- ---------- ---------- ---------- -VWREL----
                ---------- ---------- ---------- ---------- -VWREL----
                ---------- ---------- ---------- ---------- -VWREL----
                ---------- ---------- ---------- ---------- -VWKEL----
                ---------- ---------- ---------- ---------- -VWKEL----
                ---------- ---------- ---------- ---------- -VWKEL----
                ---------- ---------- ---------- ---------- -VWREL----
                ---------- ---------- ---------- ---------- -VWREL----
                ---------- ---------- ---------- ---------- -VWKEL----
                ---------- -GHLIDLTGF LTIVLASLAN ILDLYMYVFL AVWREL----
                ---------- ---------- ---------- ---------- -VWREL----
                ---------- ---------- ---------- ---------- -VWEEL----
                ---------- ---------- ---------- ---------- -VWKEL----
                ---------- ---------- ---------- ---------- -VWRGL----
                ---------- ---------- ---------- ---------- -VWKEL----
                ---------- ---------- ---------- ---------- -VWKEL----
                ---------- ---------- ---------- ---------- -VWKGL----
                ---------- ---------- ---------- ---------- -VWKGL----
                ---------- ---------- ---------- ---------- -VWKEL----
                ---------- ---------- ---------- ---------- -VWKEL----
                ---------- ---------- ---------- ---------- -VWRGL----
                ---------- ---------- ---------- ---------- -VWRGL----
                V--------- FSYIL---GF ASVLQKKLHD I-----FPPP AVWRGL----
                ---------- ---------- ---------- ---------- -IWRGL----
                ---------- ---------- ---------- ---------- -IWRGL----
                ---------- ---------- ---------- ---------- -VWRGL----
                ---------- ---------- ---------- ---------- -VWRGL----
                ---------- ---------- ---------- ---------- -VWRGL----
                ---------- ---------- ---------- ---------- -VWRGL----
                ---------- ---------- ---------- ---------- -VWRGL----
                ---------- ---------- ---------- ---------- -VWRGL----
                ---------- ---------- ---------- ---------- -VWREL----
                ---------- ---------- ---------- ---------- -VWREL----
                ---------- ---------- ---------- ---------- -VWKGL----
                ---------- ---------- ---------- ---------- -VWKEL----
                ---------- ---------- ---------- ---------- -VWREL----
                ---------- ---------- ---------- ---------- -VWKEL----
                ---------- ---------- ---------- ---------- -VWREL----
                ---------- ---------- ---------- ---------- -VWKEL----
                ---------- ---------- ---------- ---------- -VWEQL----
                ---------- ---------- ---------- ---------- -VWDGL----
                ---------- ---------- ---------- ---------- -VWEEL----
                ---------- ---------- ---------- ---------- -VWKEL----
                ---------- ---------- ---------- ---------- -VWKEL----
                ---------- ---------- ---------- ---------- -VWTEL----
                ---------- ---------- ---------- ---------- -VWKEL----
                ---------- ---------- ---------- ---------- -VWKEL----
                ---------- ---------- ---------- ---------- -VWKEL----
                ---------- ---------- ---------- ---------- -VWKEL----
                ---------- ---------- ---------- ---------- -VWKEL----
                ---------- ---------- ---------- ---------- -VWKEL----
                ---------- ---------- ---------- ---------- -VWKEL----
                ---------- ---------- ---------- ---------- -VWKEL----
                ---------- ---------- ---------- ---------- -VWKEL----
                ---------- ---------- ---------- ---------- -VWKEL----
                ---------- ---------- ---------- ---------- -VWKEL----
                ---------- ---------- ---------- ---------- -VWKEL----
                ---------- ---------- ---------- ---------- -VWKEL----
                ---------- ---------- ---------- ---------- -VWKEL----
                ---------- ---------- ---------- ---------- -VWKEL----
                ---------- ---------- ---------- ---------- -VWKEL----
                ---------- ---------- ---------- ---------- -VWTEL----
                ---------- ---------- ---------- ---------- -VWKEL----
                ---------- ---------- ---------- ---------- -VWKEL----
                ---------- ---------- ---------- ---------- -VWKEL----
                ---------- ---------- ---------- ---------- -VWKEL----
                ---------- ---------- ---------- ---------- -VWKEL----
                ---------- ---------- ---------- ---------- -VWKEL----
                ---------- ---------- ---------- ---------- -VWKEL----
                ---------- ---------- ---------- ---------- -VWKEL----
                ---------- ---------- ---------- ---------- -VWKEL----
                ---------- ---------- ---------- ---------- -VWKEL----
                ---------- ---------- ---------- ---------- -VWKEL----
                ---------- ---------- ---------- ---------- -VWKEL----
                ---------- ---------- ---------- ---------- -VWNEL----
                ---------- ---------- ---------- ---------- -VWNEL----
                ---------- ---------- ---------- ---------- -VWNEL----
                ---------- ---------- ---------- ---------- -VWNEL----
                ---------- ---------- ---------- ---------- -VWNEL----
                ---------- ---------- ---------- ---------- -VWNEL----
                ---------- ---------- ---------- ---------- -VWNEL----
                ---------- ---------- ---------- ---------- -VWNEL----
                ---------- ---------- ---------- ---------- -VWNEL----
                ---------- ---------- ---------- ---------- -VWNEL----
                ---------- ---------- ---------- ---------- -VWKEL----
                ---------- ---------- ---------- ---------- -VWNEL----
                ---------- ---------- ---------- ---------- -VWNEL----
                ---------- ---------- ---------- ---------- -VWKEL----
                ---------- ---------- ---------- ---------- -VWKEL----
                ---------- ---------- ---------- ---------- -VWNEL----
                ---------- ---------- ---------- ---------- -VWNEL----
                ---------- ---------- ---------- ---------- -VWNEL----
                ---------- ---------- ---------- ---------- -VWNEL----
                ---------- ---------- ---------- ---------- -VWNEL----
                ---------- ---------- ---------- ---------- -VWNEL----
                ---------- ---------- ---------- ---------- -VWNEL----
                ---------- ---------- ---------- ---------- -VWNEL----
                ---------- ---------- ---------- ---------- -VWKEL----
                ---------- ---------- ---------- ---------- -VWNEL----
                ---------- ---------- ---------- ---------- -VWNEL----
                ---------- ---------- ---------- ---------- -VWKEL----
                ---------- ---------- ---------- ---------- -VWNEL----
                ---------- ---------- ---------- ---------- -VWSEL----
                ---------- ---------- ---------- ---------- -VWSEL----
                ---------- ---------- ---------- ---------- -VWSEL----
                ---------- ---------- ---------- ---------- -VWSEL----
                ---------- ---------- ---------- ---------- -VWSEL----
                ---------- ---------- ---------- ---------- -V--------
                ---------- ---------- ---------- ---------- -G--------
                ---------- ---------- ---------- ---------- -VWAEL----
                ---------- ---------- ---------- ---------- -VWKEL----
                ---------- ---------- ---------- ---------- -VWKEL----
                ---------- ---------- ---------- ---------- -VWNEL----
                ---------- ---------- ---------- ---------- -VWNEL----
                ---------- ---------- ---------- ---------- -VWKEL----
                ---------- ---------- ---------- ---------- -VWKEL----
                ---------- ---------- ---------- ---------- -VWKEL----
                ---------- ---------- ---------- ---------- -VWKEL----
                ---------- ---------- ---------- ---------- -VWKEL----
                ---------- ---------- ---------- ---------- -VWKEL----
                ---------- ---------- ---------- ---------- -VWKEL----
                ---------- ---------- ---------- ---------- -VWKEL----
                ---------- ---------- ---------- ---------- -VWKEL----
                ---------- ---------- ---------- ---------- -VWKEL----
                ---------- ---------- ---------- ---------- -VWQEL----
                ---------- ---------- ---------- ---------- -VWKEL----
                ---------- ---------- ---------- ---------- -VWKEL----
                ---------- ---------- ---------- ---------- -VWKEL----
                ---------- ---------- ---------- ---------- -VWKEL----
                ---------- ---------- ---------- ---------- -VWKEL----
                ---------- ---------- ---------- ---------- -VWKEL----
                ---------- ---------- ---------- ---------- -VWKEL----
                ---------- ---------- ---------- ---------- -VWKEL----
                ---------- ---------- ---------- ---------- -VWKGL----
                ---------- ---------- ---------- ---------- -VWNEL----
                ---------- ---------- ---------- ---------- -VWKEL----
                ---------- ---------- ---------- ---------- -VWKEL----
                ---------- ---------- ---------- ---------- -VWKEL----
                ---------- ---------- ---------- ---------- -VWKEL----
                ---------- ---------- ---------- ---------- -VWKEL----
                ---------- ---------- ---------- ---------- -VWDEL----
                ---------- ---------- ---------- ---------- -VWNEL----
                ---------- ---------- ---------- ---------- -VWNEL----
                ---------- ---------- ---------- ---------- -VWNEL----
                ---------- ---------- ---------- ---------- -VWIEL----
                ---------- ---------- ---------- ---------- -VWKEL----
                ---------- ---------- ---------- ---------- -VWKEL----
                ---------- ---------- ---------- ---------- -VWKEL----
                ---------- ---------- ---------- ---------- -VWNEL----
                ---------- ---------- ---------- ---------- -VWKEL----
                ---------- ---------- ---------- ---------- -VWKEL----
                ---------- ---------- ---------- ---------- -VWKEL----
                ---------- ---------- ---------- ---------- -VWKEL----
                ---------- ---------- ---------- ---------- -VWKEL----
                ---------- ---------- ---------- ---------- -VWKEL----
                ---------- ---------- ---------- ---------- -VWKEL----
                ---------- ---------- ---------- ---------- -VWNEL----
                ---------- ---------- ---------- ---------- -VWNEL----
                ---------- ---------- ---------- ---------- -VWNEL----
                ---------- ---------- ---------- ---------- -VWKEL----
                ---------- ---------- ---------- ---------- -VWKEL----
                ---------- ---------- ---------- ---------- -VWKEL----
                ---------- ---------- ---------- ---------- -VWNEL----
                ---------- ---------- ---------- ---------- -VWNEL----
                ---------- ---------- ---------- ---------- -VWKEL----
                ---------- ---------- ---------- ---------- -VWNEL----
                VLPDHDLQQT LGKLIH---- ---------- ---------- QVWNEL----
                ---------- ---------- ---------- ---------- -VWKEL----
                ---------- ---------- ---------- ---------- -VWNEL----
                ---------- ---------- ---------- ---------- -VWNEL----
                ---------- ---------- ---------- ---------- -VWKEL----
                ---------- ---------- ---------- ---------- -VWTEL----
                ---------- ---------- ---------- ---------- -VWKEL----
                ---------- ---------- ---------- ---------- -VWKEL----
                ---------- ---------- ---------- ---------- -VWNEL----
                ---------- ---------- ---------- ---------- -VWNEL----
                ---------- ---------- ---------- ---------- -VWNEL----
                ---------- ---------- ---------- ---------- -VWNEL----
                ---------- ---------- ---------- ---------- -VWKEL----
                ---------- ---------- ---------- ---------- -VWNEL----
                ---------- ---------- ---------- ---------- -VWNEL----
                ---------- ---------- ---------- ---------- -VWNEL----
                ---------- ---------- ---------- ---------- -VWKEL----
                ---------- ---------- ---------- ---------- -VWKEL----
                ---------- ---------- ---------- ---------- -VWKEL----
                ---------- ---------- ---------- ---------- -VWKEL----
                ---------- ---------- ---------- ---------- -VWKEL----
                ---------- ---------- ---------- ---------- -VWKEL----
                ---------- ---------- ---------- ---------- -VWKEL----
                ---------- ---------- ---------- ---------- -VWKEL----
                ---------- ---------- ---------- ---------- -VWKEL----
                ---------- ---------- ---------- ---------- -VWKEL----
                ---------- ---------- ---------- ---------- -VWKEL----
                ---------- ---------- ---------- ---------- -VWKEL----
                ---------- ---------- ---------- ---------- ----------
                ---------- ---------- ---------- ---------- -AI-------
                ---------- ---------- ---------- ---------- -VWKELENTM
                ---------- ---------- ---------- ---------- -GHYS-----
                ---------- ---------- ---------- ---------- -VWKEL----
                ---------- ---------- ---------- ---------- -VWKEL----
                ---------- ---------- ---------- ---------- -VWKEL----
                ---------- ---------- ---------- ---------- -VWKEL----
                ---------- ---------- ---------- ---------- -VWKEL----
                ---------- ---------- ---------- ---------- -VWKEL----
                ---------- ---------- ---------- ---------- -VWKEL----
                ---------- ---------- ---------- ---------- -VWKEL----
                ---------- ---------- ---------- ---------- -VWKEL----
                ---------- ---------- ---------- ---------- -VWKEL----
                ---------- ---------- ---------- ---------- -VWKEL----
                ---------- ---------- ---------- ---------- -VWKEL----
                ---------- ---------- ---------- ---------- -VWKEL----
                ---------- ---------- ---------- ---------- -VWKEL----
                ---------- ---------- ---------- ---------- -IWKEL----
                ---------- ---------- ---------- ---------- -VWKEL----
                ---------- ---------- ---------- ---------- -VWKEL----
                ---------- ---------- ---------- ---------- -VWKEL----
                ---------- ---------- ---------- ---------- -VWKEL----

                --------WK ENK------- ----DFF--- ---------- ----------
                --------QK ENM------- ----EFF--- ---------- ----------
                --------QK ENK------- ----DFF--- ---------- ----------
                --------QK ENK------- ----DFF--- ---------- ----------
                --------QK ENK------- ----DFF--- ---------- ----------
                --------QK ENS------- ----DFF--- ---------- ----------
                --------QK ENR------- ----HFF--- ---------- ----------
                --------QK ENR------- ----HFF--- ---------- ----------
                --------LK ENR------- ----EFF--- ---------- ----------
                --------QK ENR------- ----DFF--- ---------- ----------
                --------QK ENK------- ----DFF--- ---------- ----------
                --------EK ENK------- ----DFF--- ---------- ----------
                --------QK ENR------- ----DFF--- ---------- ----------
                --------QK ENK------- ----EFF--- ---------- ----------
                --------QK ENK------- ----EFF--- ---------- ----------
                --------QK ENK------- ----EFF--- ---------- ----------
                --------QK ENE------- ----EFF--- ---------- ----------
                --------QK ENE------- ----EFF--- ---------- ----------
                --------QK ENR------- ----GFF--- ---------- ----------
                --------QQ ENR------- ----EFF--- ---------- ----------
                --------QK ENR------- ----DFF--- ---------- ----------
                --------LK ENK------- ----AFF--- ---------- ----------
                --------LK ENK------- ----GFF--- ---------- ----------
                --------LK ENK------- ----GFF--- ---------- ----------
                --------LK ENK------- ----AFF--- ---------- ----------
                --------LK ENK------- ----GFF--- ---------- ----------
                --------LK ENK------- ----SFF--- ---------- ----------
                --------LK ENK------- ----SFF--- ---------- ----------
                --------HK ENR------- ----DFF--- ---------- ----------
                --------VK ENK------- ----DFF--- ---------- ----------
                --------QR ENK------- ----DFF--- ---------- ----------
                --------QR ENK------- ----DFF--- ---------- ----------
                --------QR ENK------- ----DFF--- ---------- ----------
                --------QR ENK------- ----DFF--- ---------- ----------
                --------QR ENK------- ----DFF--- ---------- ----------
                --------QR ENK------- ----DFF--- ---------- ----------
                --------QR ENK------- ----DFF--- ---------- ----------
                --------QR ENK------- ----DFF--- ---------- ----------
                --------QR ENK------- ----DFF--- ---------- ----------
                --------ER ENK------- ----DFF--- ---------- ----------
                --------ER ENK------- ----DFF--- ---------- ----------
                --------IK ENK------- ----DFF--- ---------- ----------
                --------IK ENK------- ----DFF--- ---------- ----------
                --------LK ENR------- ----GFF--- ---------- ----------
                --------QK ENK------- ----EFF--- ---------- ----------
                --------LK ENR------- ----DFF--- ---------- ----------
                --------LK ENR------- ----GFF--- ---------- ----------
                --------EK ENW------- ----DFF--- ---------- ----------
                --------LK ENR------- ----SFF--- ---------- ----------
                --------ME ENR------- ----DYF--- ---------- ----------
                --------VK ENP------- ----AFF--- ---------- ----------
                --------RK ENS------- ----SFF--- ---------- ----------
                --------EK ENK------- ----EFF--- ---------- ----------
                --------EK ENK------- ----SFF--- ---------- ----------
                --------EK ENK------- ----EFF--- ---------- ----------
                --------EK ENR------- ----EFF--- ---------- ----------
                --------EK ENK------- ----EFF--- ---------- ----------
                --------EK ENK------- ----EFF--- ---------- ----------
                --------EK ENK------- ----EFF--- ---------- ----------
                --------EK ENK------- ----EFF--- ---------- ----------
                --------EK ENK------- ----EFF--- ---------- ----------
                --------EK ENK------- ----EFF--- ---------- ----------
                --------EK ENK------- ----EFF--- ---------- ----------
                --------EK ENK------- ----EFF--- ---------- ----------
                --------EK ENK------- ----EFF--- ---------- ----------
                --------EK ENK------- ----EFF--- ---------- ----------
                --------EK ENK------- ----DFF--- ---------- ----------
                --------EK ENK------- ----EFF--- ---------- ----------
                --------EK ENE------- ----EFF--- ---------- ----------
                --------EK ENG------- ----EFF--- ---------- ----------
                --------EK ENK------- ----EFF--- ---------- ----------
                --------EK ENK------- ----EFF--- ---------- ----------
                --------EK ENK------- ----EFF--- ---------- ----------
                --------EK ENK------- ----EFF--- ---------- ----------
                --------EK ENK------- ----EFF--- ---------- ----------
                --------EK ENK------- ----EFF--- ---------- ----------
                --------EK ENK------- ----EFF--- ---------- ----------
                --------EK ENK------- ----EFF--- ---------- ----------
                --------EK ENK------- ----EFF--- ---------- ----------
                --------EK ENK------- ----EFF--- ---------- ----------
                --------EK ENK------- ----EFF--- ---------- ----------
                --------EK ENK------- ----EFF--- ---------- ----------
                --------EK ENK------- ----EFF--- ---------- ----------
                --------EK ENK------- ----EFF--- ---------- ----------
                --------EK ENK------- ----EFF--- ---------- ----------
                --------EK ENK------- ----EFF--- ---------- ----------
                --------EK ENK------- ----EFF--- ---------- ----------
                --------EK ENK------- ----EFF--- ---------- ----------
                --------EK ENK------- ----EFF--- ---------- ----------
                --------EK ENK------- ----EFF--- ---------- ----------
                --------EK ENK------- ----EFF--- ---------- ----------
                --------EK VNK------- ----EFF--- ---------- ----------
                --------EK VNK------- ----EFF--- ---------- ----------
                --------EK VNK------- ----EFF--- ---------- ----------
                --------EK ENK------- ----EFF--- ---------- ----------
                --------EK ENK------- ----EFF--- ---------- ----------
                --------EK ENK------- ----EFF--- ---------- ----------
                --------EK ENK------- ----EFF--- ---------- ----------
                --------EK ENK------- ----EFF--- ---------- ----------
                --------EK ENK------- ----EFF--- ---------- ----------
                --------VK ENK------- ----EFF--- ---------- ----------
                --------EK ENK------- ----EFF--- ---------- ----------
                --------EK ENK------- ----EFF--- ---------- ----------
                --------EK ENK------- ----EFF--- ---------- ----------
                --------EK ENK------- ----EFF--- ---------- ----------
                --------EK ENK------- ----EFF--- ---------- ----------
                --------EK ENK------- ----EFF--- ---------- ----------
                --------EK ENK------- ----EFF--- ---------- ----------
                --------EK ENK------- ----EFF--- ---------- ----------
                --------EK ENK------- ----EFF--- ---------- ----------
                --------EK ENK------- ----EFF--- ---------- ----------
                --------EK ENK------- ----EFF--- ---------- ----------
                --------EK VNK------- ----EFF--- ---------- ----------
                --------EK VNK------- ----EFF--- ---------- ----------
                --------EK VNK------- ----EFF--- ---------- ----------
                --------EK ENK------- ----EFF--- ---------- ----------
                --------EK ENK------- ----EFF--- ---------- ----------
                ---------- ---------- ---------- ---------- ----------
                ---------- ---------- ---------- ---------- ----------
                --------EK ENT------- ----EFF--- ---------- ----------
                --------EK ENR------- ----EFF--- ---------- ----------
                --------EK ENK------- ----EFF--- ---------- ----------
                --------EK VNK------- ----EFF--- ---------- ----------
                --------EK VNK------- ----EFF--- ---------- ----------
                --------EK ENK------- ----EFF--- ---------- ----------
                --------EK ENK------- ----EFF--- ---------- ----------
                --------AK ENK------- ----EFF--- ---------- ----------
                --------EK ENK------- ----EFF--- ---------- ----------
                --------EK ENK------- ----EFF--- ---------- ----------
                --------ER ENK------- ----EFF--- ---------- ----------
                --------EK ENK------- ----EFF--- ---------- ----------
                --------EK ENK------- ----EFF--- ---------- ----------
                --------EK ENK------- ----EFF--- ---------- ----------
                --------EK ENK------- ----EFF--- ---------- ----------
                --------EK ENK------- ----EFF--- ---------- ----------
                --------EK ENK------- ----EFF--- ---------- ----------
                --------EK ENK------- ----EFF--- ---------- ----------
                --------EK ENK------- ----EFF--- ---------- ----------
                --------EK ENK------- ----EFF--- ---------- ----------
                --------EK ENK------- ----EFF--- ---------- ----------
                --------AK ENQ------- ----EFF--- ---------- ----------
                --------EK ENK------- ----EFF--- ---------- ----------
                --------EK ENK------- ----EFF--- ---------- ----------
                --------EK ENK------- ----EFF--- ---------- ----------
                --------EK ENK------- ----EFF--- ---------- ----------
                --------EK ENK------- ----EFF--- ---------- ----------
                --------EK ENK------- ----EFF--- ---------- ----------
                --------EK ENK------- ----EFF--- ---------- ----------
                --------EK ENK------- ----EFF--- ---------- ----------
                --------EK ENK------- ----EFF--- ---------- ----------
                --------EK ENK------- ----EFF--- ---------- ----------
                --------EK ENK------- ----EFF--- ---------- ----------
                --------EK ENK------- ----EFF--- ---------- ----------
                --------QK ENN------- ----EFF--- ---------- ----------
                --------EK ENK------- ----EFF--- ---------- ----------
                --------EK ENK------- ----EFF--- ---------- ----------
                --------EK ENK------- ----EFF--- ---------- ----------
                --------EK ENK------- ----EFF--- ---------- ----------
                --------EK ENK------- ----EFF--- ---------- ----------
                --------EK ENK------- ----EFF--- ---------- ----------
                --------EK ENK------- ----EFF--- ---------- ----------
                --------EK ENK------- ----EFF--- ---------- ----------
                --------EK ENK------- ----EFF--- ---------- ----------
                --------EK ENK------- ----EFF--- ---------- ----------
                --------EK ENK------- ----EFF--- ---------- ----------
                --------EK ENK------- ----EFF--- ---------- ----------
                --------EK ENK------- ----EFF--- ---------- ----------
                --------EK ENK------- ----EFF--- ---------- ----------
                --------EK ENR------- ----EFF--- ---------- ----------
                --------VK ENK------- ----DFF--- ---------- ----------
                --------VK TNK------- ----EFF--- ---------- ----------
                --------AK ENK------- ----EFF--- ---------- ----------
                --------VK ENK------- ----DFF--- ---------- ----------
                --------VK ENK------- ----DFF--- ---------- ----------
                --------GK ENK------- ----EFF--- ---------- ----------
                --------EK ENK------- ----EFF--- ---------- ----------
                --------EK ENK------- ----EFF--- ---------- ----------
                --------EK ENK------- ----DFF--- ---------- ----------
                --------EK ENK------- ----GFF--- ---------- ----------
                --------EK ENK------- ----GFF--- ---------- ----------
                --------EK ENK------- ----EFF--- ---------- ----------
                --------EK ENK------- ----EFF--- ---------- ----------
                --------EK ENK------- ----QFF--- ---------- ----------
                --------EK ENK------- ----EFF--- ---------- ----------
                --------EK ENK------- ----EFF--- ---------- ----------
                --------KK ENK------- ----SFF--- ---------- ----------
                --------QK ENP------- ----DFF--- ---------- ----------
                --------QK ENP------- ----DFF--- ---------- ----------
                --------EK ENK------- ----EFF--- ---------- ----------
                --------EK ENR------- ----EFF--- ---------- ----------
                --------EK ENR------- ----EFF--- ---------- ----------
                --------EK ENR------- ----EFF--- ---------- ----------
                --------EK ENK------- ----EFF--- ---------- ----------
                --------EK ENK------- ----EFF--- ---------- ----------
                --------EK ENK------- ----EFF--- ---------- ----------
                --------EK ENK------- ----EFF--- ---------- ----------
                --------EK ENK------- ----EFF--- ---------- ----------
                --------EK ENK------- ----EFF--- ---------- ----------
                --------EK ENK------- ----EFF--- ---------- ----------
                --------EK ENK------- ----EFF--- ---------- ----------
                --------EK ENK------- ----EFF--- ---------- ----------
                --------EK ENK------- ----EFF--- ---------- ----------
                --------EK ENK------- ----EFF--- ---------- ----------
                --------EK ENK------- ----EFF--- ---------- ----------
                ---------- ---------- ---------- ---------- ----------
                ---------- ---------- -----LFCID ----CMDCII HRSD------
                VSVVPIRWPR SRD------- ----EVWKAN IPHPCLTA-- EKSDQRWMVV
                --------SS SRD------- ----EL---- ---------- ----------
                --------EK ENR------- ----EFF--- ---------- ----------
                --------EK ENR------- ----EFF--- ---------- ----------
                --------EK ENR------- ----DFF--- ---------- ----------
                --------EK ENR------- ----EFF--- ---------- ----------
                --------EK ENR------- ----EFF--- ---------- ----------
                --------EK ENR------- ----EFF--- ---------- ----------
                --------EK ENK------- ----EFF--- ---------- ----------
                --------EK ENR------- ----EFF--- ---------- ----------
                --------EK ENR------- ----EFF--- ---------- ----------
                --------EK ENS------- ----EFF--- ---------- ----------
                --------EK ENREFFETYR KENREFF--- ---------- ----------
                --------EK ENREFFETYR KENREFF--- ---------- ----------
                --------EK ENS------- ----EFF--- ---------- ----------
                --------EK ENR------- ----DFF--- ---------- ----------
                --------KK ENK------- ----DFF--- ---------- ----------
                --------EK ENK------- ----EFF--- ---------- ----------
                --------EK ENQ------- ----EFF--- ---------- ----------
                --------EK ENK------- ----EFF--- ---------- ----------
                --------ER ENG------- ----EFF--- ---------- ----------

                --QAY-FH-- ---------- ----GHASP- -------RP- LLY-RHA-Q-
                --RAY-FH-- ---------- ----A-TSP- -------RP- FIS-RHA-Q-
                --RAY-FH-- ---------- ----S-ISP- -------RP- FMR-RSIDQ-
                --RAY-FH-- ---------- ----S-ISP- -------RP- FMR-RSIDQ-
                --RAY-FH-- ---------- ----S-ISP- -------RP- FMR-RSIDQ-
                --RAY-FH-- ---------- ----T-ISP- -------NP- FL--------
                --QAY-FH-- ---------- ----S-ISP- -------RP- LMG-SCI-Q-
                --QAY-FH-- ---------- ----S-ISP- -------RP- LMG-SYI-Q-
                --QAY-FH-- ---------- ----A-ISP- -------RP- CMR-RQF-Y-
                --QAY-FH-- ---------- ----S-VYP- -------RP- FTS-KSKPQD
                --HAY-FR-- ---------- ----S-TSS- -------RP- FPN-RFS-Q-
                --EAY-FQ-- ---------- ----A-LSL- -------QA- FYG-NRV-M-
                --QAY-FH-- ---------- ----A-LSP- -------RP- FMG-RFI-Q-
                --RAY-LQ-- ---------- ----V-VTP- -------RPL FMS-RCF-Q-
                --RAY-LQ-- ---------- ----V-TTP- -------RPL FMS-RCF-Q-
                --RAY-LQ-- ---------- ----V-VTP- -------RP- FIG-RYF-Q-
                --RAY-LQ-- ---------- ----Q-FIPP -------SP- FT--------
                --RAY-LQ-- ---------- ----Q-NIPQ -------RP- FMS-KRF---
                --EAY-FH-- ---------- ----A-ISQ- ------YKP- FMG-YYI-Q-
                --HAY-FH-- ---------- ----S-ISP- -------RH- FTS-KSQLSP
                --QAY-FH-- ---------- ----S-ISP- -------RQ- TQV-RANLQ-
                --QEY-FQ-- ---------- ----A-LSP- -------RQ- -----SS-VD
                --QAY-FQ-- ---------- ----A-NSP- -------RQ- FNN-WST-QS
                --QAY-FD-- ---------- ----A-ISPA FSSRFPWKE- YNN-------
                --RDY-FQIA QLKGGLISEE ESIEK-DDP- -------KS- L---------
                --RAY-FN-- ---------- ----G-ISP- -------RH- STS-RAA-AA
                --EAY-YQVA ---------P QSCPQ-YKPS -------ER- ISN-------
                --EAY-YQVA ---------P QSYPQ-YKPS -------ER- ISN-------
                --QSY-LH-- ---------- ----A-ISPP -------RA- FNC-------
                --RSY-FQ-- ---------- ----S-SSL- -------VP- YTN-----Q-
                --ETY-GH-- ---------- ----F-VSP- -------RP- FLS-GYV-R-
                --ETY-GH-- ---------- ----F-VSP- -------RP- FLS-GYV-R-
                --ETY-GH-- ---------- ----F-VSP- -------RP- FLS-GYV-R-
                --ETY-GH-- ---------- ----F-VSP- -------TP- FLS-GYV-R-
                --ETY-GH-- ---------- ----F-VSP- -------RP- FLS-GYV-R-
                --ETY-GH-- ---------- ----F-VSP- -------RP- LLS-GHV-R-
                --ETY-GH-- ---------- ----F-VSP- -------RP- FLS-GHV-R-
                --ETY-GH-- ---------- ----F-VSP- -------RP- FLS-GHV-R-
                --EMY-GH-- ---------- ----F-VSP- -------RP- FLTGGYV-R-
                --ETY-EH-- ---------- ----S-FSP- -------EP- FSS-GCV-R-
                --ETY-EH-- ---------- ----S-FSP- -------EP- FSS-GYV-R-
                --QAY-FT-- ---------- ----N-ISTP -------LPS LGF-----Q-
                --QAY-FT-- ---------- ----N-ISTQ -------VPS LSF-----Q-
                --HAY-FRAT ---------- ----S-QHPS H-----YRP- ----------
                --HTY-FH-- ---------- ----D-NSQR HG-----RP- ----------
                --QAY-FSAT AH-------- ----G-HSPY YA-----NPY FRTVPWLARN
                --TAY-FQ-- ---------- ------DEPD ---------- --------QE
                --QAY-SR-- ---------- ------SVP- ------FRP- ----------
                --HEY-FR-E ---------- ---IS-FRPS QL----FPPK MAKSRNAFSL
                --RAY-HH-- ---------- ----Q----- ------HQP- FLLLHEF-KD
                --VPY-FE-- ---------- ----T----- ---------- ----------
                --ESY-DVH- ---------- ----A-ASSE N------QSM ISS-----SS
                --EAY-MK-- ---------- ----W----- -------K-- --------N-
                --EAY----- ---------- ----S----- -------Q-- --------E-
                --EAY----- ---------- ----A----- -------K-- --------E-
                --ETY----- ---------- ----Q----- -------K-- --------D-
                --ETY----- ---------- ----Q----- -------K-- --------D-
                --DTY----- ---------- ----N----- -------K-- --------D-
                --ETY----- ---------- ----N----- -------K-- --------D-
                --ETY----- ---------- ----N----- -------K-- --------D-
                --ETY----- ---------- ----N----- -------K-- --------D-
                --ETY----- ---------- ----N----- -------K-- --------D-
                --ETY----- ---------- ----N----- -------R-- --------D-
                --ETY----- ---------- ----N----- -------R-- --------D-
                --ETY----- ---------- ----N----- -------K-- --------E-
                --ETY----- ---------- ----N----- -------K-- --------D-
                --ETY----- ---------- ----N----- -------K-- --------D-
                --QAY----- ---------- ----M----- -------K-- --------D-
                --QTY----- ---------- ----M----- -------K-- --------D-
                --QAY----- ---------- ----M----- -------K-- --------E-
                --EAY----- ---------- ----A----- -------R-- --------E-
                --EAY----- ---------- ----S----- -------K-- --------N-
                --EAY----- ---------- ----K----- -------RI- ------NVN-
                --KAY-EE-- ---------- ----R----- -------Q-- --------S-
                --KAY-EE-- ---------- ----R----- -------Q-- --------S-
                --KAY-EE-- ---------- ----R----- -------Q-- --------S-
                --KAY-EE-- ---------- ----R----- -------Q-- --------S-
                --KAY-EE-- ---------- ----R----- -------Q-- --------S-
                --KEY-EE-- ---------- ----R----- -------Q-- --------S-
                --KEY-EE-- ---------- ----R----- -------Q-- --------S-
                --KAY-EE-- ---------- ----R----- -------Q-- --------S-
                --KAY-EE-- ---------- ----R----- -------Q-- --------S-
                --KAY-EE-- ---------- ----S----- -------Q-- --------S-
                --KAY-EE-- ---------- ----R----- -------Q-- --------S-
                --EAY-AQ-- ---------- ----S----- -------Q-- --------S-
                --EAY-AQ-- ---------- ----S----- -------Q-- --------S-
                --EAY-AV-- ---------- ----S----- -------Q-- --------N-
                --EAY-IE-- ---------- ----S----- -------K-- --------R-
                --KAY-AQ-- ---------- ----Y----- -------K-- --------S-
                --EAY-AQ-- ---------- ----S----- -------Q-- --------S-
                --EAY-AQ-- ---------- ----S----- -------Q-- --------S-
                --EAY-EE-- ---------- ----S----- -------Q-- --------N-
                --EAY-EE-- ---------- ----S----- -------Q-- --------N-
                --EAY-AQ-- ---------- ----S----- -------Q-- --------N-
                --EAY-AK-- ---------- ----S----- -------K-- --------S-
                --EAY-AK-- ---------- ----S----- -------K-- --------S-
                --EAY-AK-- ---------- ----S----- -------K-- --------G-
                --EAY-AQ-- ---------- ----S----- -------K-- --------S-
                --EAY-AQ-- ---------- ----S----- -------K-- --------S-
                --ESY-SK-- ---------- ----S----- -------K-- --------N-
                --ESY-SK-- ---------- ----S----- -------K-- --------N-
                --ESY-SK-- ---------- ----S----- -------K-- --------N-
                --EVY-AQ-- ---------- ----S----- -------K-- --------S-
                --EEY-AQ-- ---------- ----S----- -------R-- --------S-
                --EEY-AE-- ---------- ----S----- -------R-- --------S-
                --EEY-AK-- ---------- ----A----- -------K-- --------S-
                --EEY-AK-- ---------- ----G----- -------K-- --------S-
                --EEY-AK-- ---------- ----A----- -------K-- --------S-
                --EAYHTQ-- ---------- ----T----- -------Q-- --------T-
                --EVYYTQ-- ---------- ----T----- -------R-- --------T-
                --EAY-MK-- ---------- ----S----- -------K-- --------A-
                --EPYHMK-- ---------- ----W----- -------K-- --------G-
                --QSY-KP-- ---------- ----S----- -------Q-- --------V-
                --QSY-KP-- ---------- ----S----- -------Q-- --------V-
                --QSY-KP-- ---------- ----S----- -------Q-- --------V-
                --KLY-TS-- ---------- ----S----- -------Q-- ------VKV-
                --KLY-TS-- ---------- ----S----- -------Q-- ------VKV-
                ----V-HI-- ---------- ----S----- -------Q-- ------VKV-
                ---------- ---------- ---------- ---------- ----------
                --EAY-SK-- ---------- ----N----- -------R-- ----------
                --EAY-SE-- ---------- ----C----- -------K-- --------G-
                --EPY-MK-- ---------- ----S----- -------K-- --------A-
                --EAYKMK-- ---------- ----P----- -------K-- --------N-
                --EPYNMK-- ---------- ----P----- -------K-- --------N-
                --EAY----- ---------- ----E----- -------R-- --------R-
                --EAY----- ---------- ----E----- -------R-- --------R-
                --EAY----- ---------- ----E----- -------R-- --------R-
                --EAY----- ---------- ----E----- -------R-- --------R-
                --EAY----- ---------- ----E----- -------R-- --------R-
                --EAY----- ---------- ----E----- -------R-- --------R-
                --EAY----- ---------- ----E----- -------R-- --------R-
                --EAY----- ---------- ----E----- -------R-- --------R-
                --EAY----- ---------- ----E----- -------R-- --------R-
                --EAY----- ---------- ----E----- -------R-- --------R-
                --EAY----- ---------- ----T----- -------R-- --------K-
                --EAY----- ---------- ----A----- -------R-- --------K-
                --EAY----- ---------- ----A----- -------R-- --------K-
                --EAY----- ---------- ----A----- -------R-- --------K-
                --EAY----- ---------- ----T----- -------R-- --------S-
                --EAY----- ---------- ----T----- -------R-- --------S-
                --EVY----- ---------- ----S----- -------R-- --------S-
                --EAY----- ---------- ----L----- -------R-- --------N-
                --EAY----- ---------- ----L----- -------N-- --------N-
                --KAY----- ---------- ----S----- -------K-- --------S-
                --EAY---K- ---------- ----K----- -------K-- --------K-
                --EAY----- ---------- ----E----- -------K-- --------R-
                --EAY----- ---------- ----E----- -------K-- --------R-
                --EAY----- ---------- ----E----- -------K-- --------R-
                --ESY----- ---------- ----A----- -------K-- --------S-
                --EAY----- ---------- ----A----- -------R-- --------SM
                --EAY----- ---------- ----L----- -------K-- --------G-
                --EAY----- ---------- ----T----- -------R-- --------N-
                --EAY----- ---------- ----T----- -------R-- --------G-
                --EAY----- ---------- ----T----- -------K-- --------G-
                --EAY----- ---------- ----T----- -------R-- --------G-
                --EAY----- ---------- ----X----- -------K-- --------S-
                --EAY----- ---------- ----N----- -------K-- --------S-
                --EAY----- ---------- ----T----- -------K-- --------N-
                --EAY----- ---------- ---------- -------K-- --------N-
                --EAY----- ---------- ----G----- -------K-- --------E-
                --EAY----- ---------- ----G----- -------R-- ----------
                --EAY-TN-- ---------- ----S----- -------R-- ----------
                --EEY----- ---------- ----W----- -------R-- --------N-
                --EAY----- ---------- ----N----- -------K-- --------K-
                --EAY----- ---------- ----N----- -------K-- --------K-
                --KSY----- ---------- ---------- -------K-- --------K-
                --EAY-AQ-- ---------- ----S----- -------H-- --------N-
                --EAY----- ---------- ----T----- -------K-- --------S-
                --EAY----- ---------- ----A----- -------K-- --------S-
                --ETY--E-- ---------- ----Q----- -------K-- -------LM-
                --ETY--E-- ---------- ----R----- -------K-- -------HT-
                --ETY--E-- ---------- ----Q----- -------K-- -------HT-
                --EKY--E-- ---------- ----E----- -------K-- -------LM-
                --EKY--E-- ---------- ----E----- -------K-- -------LM-
                --ETY--E-- ---------- ----Q----- -------K-- -------HT-
                --EEY-AQ-- ---------- ----R----- -------S-- --------SP
                --EAY-AE-- ---------- ----S----- -------Q-- --------T-
                --EAY-SQ-- ---------- ----S----- -------Q-- --------N-
                --EAY-AE-- ---------- ----S----- -------K-- --------S-
                --EAY-AE-- ---------- ----S----- -------K-- --------S-
                --EDY--Y-- ---------- ----T----- -------K-- ----------
                --EDY--H-- ---------- ----A----- -------K-- ----------
                --EAYSMN-- ---------- ----T----- -------RE- ------MRS-
                --ESY----- ---------- ----T----- -------K-- --------K-
                --EAY----- ---------- ---------- -------K-- ----------
                --TAY----- ---------- ---------- -------E-- ----------
                --HDY----- ---------- ---------- ---------- --------NT
                --HGY----- ---------- ---------- ---------- --------NT
                --EDY----- ---------- ---------- ---------- --------N-
                --DGYMKS-- ---------- ----L----- -------K-- --------A-
                --DGYMKS-- ---------- ----L----- -------K-- --------A-
                --DGYMKS-- ---------- ----L----- -------K-- --------A-
                --DKY----- ---------- ---------- ---------- ----------
                --DMY----- ---------- ---------- ---------- ----------
                --DKY----- ---------- ---------- ---------- ----------
                --DQY----- ---------- ---------- ---------- ----------
                --DQY----- ---------- ---------- ---------- ----------
                --DQY----- ---------- ---------- ---------- ----------
                --DQY----- ---------- ---------- ---------- ----------
                --DKY----- ---------- ---------- ---------- ----------
                --DKY----- ---------- ---------- ---------- ----------
                --DKY----- ---------- ---------- ---------- ----------
                --DKY----- ---------- ---------- ---------- ----------
                --DKY----- ---------- ---------- ---------- ----------
                ---------- ---------- ---------- ---------- ----------
                -GDAY----- ---------- ---------- ---------- ----------
                NGDKI----- ---------- ---------- ---------- ----------
                ---------- ---------- ---------- ---------- ----------
                --ETY----- ---------- ---------- ---------- ----------
                --ETY----- ---------- ---------- ---------- ----------
                --ETY----- ---------- ---------- ---------- ----------
                --ETY----- ---------- ---------- ---------- ----------
                --ETY----- ---------- ---------- ---------- ----------
                --ETY----- ---------- ---------- ---------- ----------
                --ETY----- ---------- ---------- ---------- ----------
                --ETY----- ---------- ---------- ---------- ----------
                --ETY----- ---------- ---------- ---------- ----------
                --ETY----- ---------- ---------- ---------- ----------
                --ETY----- ---------- ---------- ---------- ----------
                --ETY----- ---------- ---------- ---------- ----------
                --ATY----- ---------- ---------- ---------- ----------
                --NTY-FA-- ---------- ---------- -------SM- ----------
                --KSY----- ---------- ---------- ------LR-- ----------
                --EAY-SS-- ---------- ----S----- -------Q-- ----------
                --RAY----- ---------- ---------- ---------- ----------
                --SAY----- ---------- ----S----- -------KH- ----------
                --AAY-AQ-- ---------- ----A----- -------S-- ----------

                ---------- ---------- ---------H ---------- ----------
                ---------- ---------- ---------R ---------- ----------
                ---------- ---------- ---------R ---------- ----------
                ---------- ---------- ---------R ---------- ----------
                ---------- ---------- ---------R ---------- ----------
                ---------- ---------- ---------- ---------- ----------
                ---------- ---------- ---------R ---------- ----------
                ---------- ---------- ---------R ---------- ----------
                ---------- ---------- ---------K ---------- ----------
                ---------- ----LQVTLR NALIP----Q ---------- ----------
                ---------- ---------- ---------R ---------- ----------
                ---------- ---------- ---------- ---------- ----------
                ---------- ---------- ---------R ---------- ----------
                ---------- ---------- ---------R ---------- ----------
                ---------- ---------- ---------R ---------- ----------
                ---------- ---------- ---------R ---------- ----------
                ---------- ---------- ---------- ---------- ----------
                ---------- ---------- ---------- ---------- ----------
                ---------- ---------- ---------R ---------- ----------
                ELTSHLKKFI NCTKLFICTR IKDCK----P ---------- ----------
                ---------- ---------- ---------- ---------- ----------
                ---------- ---------- ---------- ---------- ----------
                M--------- ---------- ---------- ---------- ----------
                ---------- ---------- ---------- ---------- ----------
                ---------- ---------- ---------- ---------- ----------
                AAAGG----- ---------R VAPLT----R ---------- ----------
                ---------- ---------- ---------- ---------- ----------
                ---------- ---------- ---------- ---------- ----------
                ---------- ---------- ---------- ---------- ----------
                -------WW- ---------- ---------R ---------- ----------
                ---------- ---------- ---------R ---------- ----------
                ---------- ---------- ---------R ---------- ----------
                ---------- ---------- ---------R ---------- ----------
                ---------- ---------- ---------R ---------- ----------
                ---------- ---------- ---------R ---------- ----------
                ---------- ---------- ---------R ---------- ----------
                ---------- ---------- ---------R ---------- ----------
                ---------- ---------- ---------R ---------- ----------
                ---------- ---------- ---------R ---------- ----------
                ---------- ---------- ---------R ---------- ----------
                ---------- ---------- ---------R ---------- ----------
                ---------- ---------- ---------R ---------- ----------
                ---------- ---------- ---------R ---------- ----------
                ---------- ---------- ---IL----K ---------- ----------
                ---------- ---------- ---LT----R ---------- ----------
                R------QWK DG-------- ---------K ---------- ----------
                ---------- ---------- ---------R ---------- ----------
                ---------- ---------- ---------- ---------- ----------
                SDKAHP---- ---------- ---------R ---------- ----------
                E--------- ---------- ---------R ---------- ----------
                ---------- ---------- ---------- ---------- ----------
                GDSGSNE--- ---------- ---------L ---------- ----------
                ---------- ---------- ---------E ---------- ----------
                ---------- ---------- ---------R ---------- ----------
                ---------- ---------- ---------R ---------- ----------
                ---------- ---------- ---------R ---------- ----------
                ---------- ---------- ---------R ---------- ----------
                ---------- ---------- ---------R ---------- ----------
                ---------- ---------- ---------R ---------- ----------
                ---------- ---------- ---------R ---------- ----------
                ---------- ---------- ---------R ---------- ----------
                ---------- ---------- ---------R ---------- ----------
                ---------- ---------- ---------R ---------- ----------
                ---------- ---------- ---------R ---------- ----------
                ---------- ---------- ---------R ---------- ----------
                ---------- ---------- ---------R ---------- ----------
                ---------- ---------- ---------R ---------- ----------
                ---------- ---------- ---------Q ---------- ----------
                ---------- ---------- ---------Q ---------- ----------
                ---------- ---------- ---------Q ---------- ----------
                ---------- ---------- ---------M ---------- ----------
                ---------- ---------- ---------R ---------- ----------
                ---------- ---------- ---------R ---------- ----------
                ---------- ---------- ---------K ---------- ----------
                ---------- ---------- ---------K ---------- ----------
                ---------- ---------- ---------K ---------- ----------
                ---------- ---------- ---------K ---------- ----------
                ---------- ---------- ---------K ---------- ----------
                ---------- ---------- ---------K ---------- ----------
                ---------- ---------- ---------K ---------- ----------
                ---------- ---------- ---------K ---------- ----------
                ---------- ---------- ---------K ---------- ----------
                ---------- ---------- ---------K ---------- ----------
                ---------- ---------- ---------K ---------- ----------
                ---------- ---------- ---------K ---------- ----------
                ---------- ---------- ---------K ---------- ----------
                ---------- ---------- ---------K ---------- ----------
                ---------- ---------- ---------K ---------- ----------
                ---------- ---------- ---------K ---------- ----------
                ---------- ---------- ---------K ---------- ----------
                ---------- ---------- ---------K ---------- ----------
                ---------- ---------- ---------K ---------- ----------
                ---------- ---------- ---------K ---------- ----------
                ---------- ---------- ---------K ---------- ----------
                ---------- ---------- ---------K ---------- ----------
                ---------- ---------- ---------K ---------- ----------
                ---------- ---------- ---------K ---------- ----------
                ---------- ---------- ---------K ---------- ----------
                ---------- ---------- ---------N ---------- ----------
                ---------- ---------- ---------E ---------- ----------
                ---------- ---------- ---------E ---------- ----------
                ---------- ---------- ---------E ---------- ----------
                ---------- ---------- ---------K ---------- ----------
                ---------- ---------- ---------K ---------- ----------
                ---------- ---------- ---------K ---------- ----------
                ---------- ---------- ---------K ---------- ----------
                ---------- ---------- ---------K ---------- ----------
                ---------- ---------- ---------K ---------- ----------
                ---------- ---------- ---------R ---------- ----------
                ---------- ---------- ---------R ---------- ----------
                ---------- ---------- ---------K ---------- ----------
                ---------- ---------- ---------K ---------- ----------
                ---------- ---------- ---------K ---------- ----------
                ---------- ---------- ---------K ---------- ----------
                ---------- ---------- ---------K ---------- ----------
                ---------- ---------- ---------K ---------- ----------
                ---------- ---------- ---------K ---------- ----------
                ---------- ---------- ---------K ---------- ----------
                ---------- ---------- ---------- ---------- ----------
                ---------- ---------- ---------- ---------- ----------
                ---------- ---------- ---------R ---------- ----------
                ---------- ---------- ---------K ---------- ----------
                ---------- ---------- ---------N ---------- ----------
                ---------- ---------- -----S---K ---------- ----------
                ---------- ---------- ---------R ---------- ----------
                ---------- ---------- ---------R ---------- ----------
                ---------- ---------- ---------R ---------- ----------
                ---------- ---------- ---------R ---------- ----------
                ---------- ---------- ---------R ---------- ----------
                ---------- ---------- ---------R ---------- ----------
                ---------- ---------- ---------R ---------- ----------
                ---------- ---------- ---------R ---------- ----------
                ---------- ---------- ---------R ---------- ----------
                ---------- ---------- ---------R ---------- ----------
                ---------- ---------- ---------R ---------- ----------
                ---------- ---------- ---------N ---------- ----------
                ---------- ---------- ---------N ---------- ----------
                ---------- ---------- ---------N ---------- ----------
                ---------- ---------- ---------R ---------- ----------
                ---------- ---------- ---------R ---------- ----------
                ---------- ---------- ---------R ---------- ----------
                ---------- ---------- ---------R ---------- ----------
                ---------- ---------- ---------R ---------- ----------
                ---------- ---------- ---------K ---------- ----------
                ---------- ---------- ---------R ---------- ----------
                ---------- ---------- ---------R ---------- ----------
                ---------- ---------- ---------R ---------- ----------
                ---------- ---------- ---------R ---------- ----------
                ---------- ---------- ---------R ---------- ----------
                ---------- ---------- --------RE ---------- ----------
                ---------- ---------- ---------R ---------- ----------
                ---------- ---------- ---------R ---------- ----------
                ---------- ---------- ---------R ---------- ----------
                ---------- ---------- ---------R ---------- ----------
                ---------- ---------- ---------S ---------- ----------
                ---------- ---------- ---------R ---------- ----------
                ---------- ---------- ---------R ---------- ----------
                ---------- ---------- ---------R ---------- ----------
                ---------- ---------- ---------K ---------- ----------
                ---------- ---------- ---------R ---------- ----------
                ---------- ---------- ---------- ---------- ----------
                ---------- ---------- ---------E ---------- ----------
                ---------- ---------- ---------R ---------- ----------
                ---------- ---------- ---------T ---------- ----------
                ---------- ---------- ---------R ---------- ----------
                ---------- ---------- ---------K ---------- ----------
                ---------- ---------- ---------N ---------- ----------
                ---------- ---------- ---------N ---------- ----------
                ---------- ---------- ---------H ---------- ----------
                ---------- ---------- ---------K ---------- ----------
                ---------- ---------- ---------K ---------- ----------
                ---------- ---------- ---------K ---------- ----------
                ---------- ---------- ---------K ---------- ----------
                ---------- ---------- ---------K ---------- ----------
                ---------- ---------- ---------K ---------- ----------
                P--------- ---------- ---LI-PPPK ---------- ----------
                ---------- ---------- ---------K ---------- ----------
                ---------- ---------- ---------K ---------- ----------
                ---------- ---------- ---------K ---------- ----------
                ---------- ---------- ---------K ---------- ----------
                ---------- ---------- ---------R ---------- ----------
                ---------- ---------- ---------R ---------- ----------
                ---------- ---------- ---LV----K ---------- ----------
                ---------- ---------- ---------R ---------- ----------
                ---------- ---------- ---------K ---------- ----------
                ---------- ---------- ---------K ---------- ----------
                ---------- ---------- ---------R ---------- ----------
                ---------- ---------- ---------R ---------- ----------
                ---------- ---------- ---------K ---------- ----------
                ---------- ---------- ---------R ---------- ----------
                ---------- ---------- ---------R ---------- ----------
                ---------- ---------- ---------R ---------- ----------
                ---------- ---------- ---------K ---------- ----------
                ---------- ---------- ---------K ---------- ----------
                ---------- ---------- ---------K ---------- ----------
                ---------- ---------- ---------K ---------- ----------
                ---------- ---------- ---------K ---------- ----------
                ---------- ---------- ---------K ---------- ----------
                ---------- ---------- ---------K ---------- ----------
                ---------- ---------- ---------K ---------- ----------
                ---------- ---------- ---------R ---------- ----------
                ---------- ---------- ---------Q ---------- ----------
                ---------- ---------- ---------Q ---------- ----------
                ---------- ---------- ---------R ---------- ----------
                ---------- ---------- ---------- ---------- ----------
                ---------- ---------- ---------- ---------- ----------
                ---------- ---------- ---------N FPGGGTDFHT GAGKYIVHLA
                ---------- ---------- ---------- ---------- ----------
                ---------- ---------- ---------K ---------- ----------
                ---------- ---------- ---------K ---------- ----------
                ---------- ---------- ---------K ---------- ----------
                ---------- ---------- ---------K ---------- ----------
                ---------- ---------- ---------K ---------- ----------
                ---------- ---------- ---------K ---------- ----------
                ---------- ---------- ---------K ---------- ----------
                ---------- ---------- ---------K ---------- ----------
                ---------- ---------- ---------K ---------- ----------
                ---------- ---------- ---------K ---------- ----------
                ---------- ---------- ---------K ---------- ----------
                ---------- ---------- ---------K ---------- ----------
                ---------- ---------- ---------K ---------- ----------
                ---------- ---------- ---------E ---------- ----------
                ---------- ---------- ---------K ---------- ----------
                ---------- ---------- ---------- ---------- ----------
                ---------- ---------- ---------R ---------- ----------
                ---------- ---------- ---------R ---------- ----------
                ---------- ---------- ---------H ---------- ----------

                ---------- ---PP-R--- ---------- --F------- ----------
                ---------- ---AP-R--- ---------- --F------- ----------
                ---------- ---AP-R--- ---------- --F------- ----------
                ---------- ---AP-R--- ---------- --F------- ----------
                ---------- ---AP-R--- ---------- --F------- ----------
                ---------- ---------- ---------- ---------- ----------
                ---------- ---GP-R--- ---------- --F------- ----------
                ---------- ---GP-R--- ---------- --F------- ----------
                ---------- ---AP-R--- ---------- --F------- ----------
                ---------- ---NY-K--- ---------- --Y------- ----------
                ---------- ---VS-R--- ---------- --L------- ----------
                ---------- ---KG-R--- ---------- --I------- ----------
                ---------- ---KP-R--- ---------- --F------- ----------
                ---------- ---RP-N--- ---------- --L------- ----------
                ---------- ---RP-N--- ---------- --L------- ----------
                ---------- ---AS-K--- ---------- --L------- ----------
                ---------- ---------- ---------- ---------- ----------
                ---------- ---------- ---------- ---------- ----------
                ---------- ---EH-R--- ---------- --F------- ----------
                ---------- ---LS-R--- ---------- --I------- ----------
                ---------- ---------- ---------- ---------- ----------
                ---------- ---------- ---------- ---------- ----------
                ---------- ----A-T--- ---------- --F------- ----------
                ---------- ---------- ---------- --F------- ----------
                ---------- ---------- ---------- ---------- ----------
                ---------- ---VA-C--- ---------- --Y------- ----------
                ---------- ---------- ---------- --G------- ----------
                ---------- ---------- ---------- --G------- ----------
                ---------- ---KP----- ---------- ---------- ----------
                ---------- ---------- ---------- ---------- ----------
                ---------- ---SP-R--- ---------- --F------- ----------
                ---------- ---SP-R--- ---------- --L------- ----------
                ---------- ---SP-R--- ---------- --F------- ----------
                ---------- ---SP-R--- ---------- --F------- ----------
                ---------- ---SP-R--- ---------- --F------- ----------
                ---------- ---SP-R--- ---------- --F------- ----------
                ---------- ---SP-R--- ---------- --F------- ----------
                ---------- ---SP-R--- ---------- --F------- ----------
                ---------- ---SR-R--- ---------- --F------- ----------
                ---------- ---SP-R--- ---------- --L------- ----------
                ---------- ---SP-R--- ---------- --L------- ----------
                ---------- ---EP-R--- ---------- --F------- ----------
                ---------- ---EP-R--- ---------- --F------- ----------
                ---------- ---AP-K--- ---------- --F------- ----------
                ---------- ---VS-R--- ---------- --F------- ----------
                ---------- ---AA-K--- ---------- --F------- ----------
                ---------- ---VS-R--- ---------- --T------- ----------
                ---------- ---------- ---------- --F------- ----------
                ---------- ---IP-S--- ---------- --F------- ----------
                ---------- ---S------ ---------- ---------- ----------
                ---------- ---------- ---------- --L------- ----------
                ---------- ---ES-S--- ---------- --L------- ----------
                ---------- ---EG-R--- ---------- ---------- ----M-MSEE
                ---------- ---EE-R--- ---------- ---------- ----R-SKEE
                ---------- ---EE-R--- ---------- ---------- ----A-SEME
                ---------- ---AE-R--- ---------- ---------- ----K-IEAE
                ---------- ---EE-R--- ---------- ---------- ----K-IEAE
                ---------- ---VE-R--- ---------- ---------- ----N-IEEE
                ---------- ---AE-R--- ---------- ---------- ----N-IEAE
                ---------- ---AE-R--- ---------- ---------- ----N-IEAE
                ---------- ---VE-R--- ---------- ---------- ----N-IEAE
                ---------- ---VE-R--- ---------- ---------- ----N-IEAE
                ---------- ---AE-R--- ---------- ---------- ----N-IEAE
                ---------- ---AE-R--- ---------- ---------- ----N-IEAE
                ---------- ---EE-R--- ---------- ---------- ----NIIEAE
                ---------- ---EE-R--- ---------- ---------- ----K-VEAE
                ---------- ---EE-R--- ---------- ---------- ----K-VEAE
                ---------- ---AE-K--- ---------- ---------- ----A-MEME
                ---------- ---EE-K--- ---------- ---------- ----A-LEME
                ---------- ---EE-K--- ---------- ---------- ----A-MEVE
                ---------- ---QH-R--- ---------- ---------- ----A-FQAD
                ---------- ---EG----- ---------- ---------- ------SVME
                ---------- ---ED-R--- ---------- ---------- ----M-SEAE
                ---------- ---QE-Q--- ---------- ---------- ----M-SEEE
                ---------- ---QE-Q--- ---------- ---------- ----M-SEEE
                ---------- ---QE-Q--- ---------- ---------- ----M-SEEE
                ---------- ---QE-Q--- ---------- ---------- ----M-SEEE
                ---------- ---QE-Q--- ---------- ---------- ----M-SEEE
                ---------- ---QE-Q--- ---------- ---------- ----M-SEEE
                ---------- ---QE-Q--- ---------- ---------- ----M-SEEE
                ---------- ---QE-Q--- ---------- ---------- ----M-SEEE
                ---------- ---QE-Q--- ---------- ---------- ----M-SEEE
                ---------- ---QE-Q--- ---------- ---------- ----M-SEEE
                ---------- ---QE-Q--- ---------- ---------- ----M-SEEE
                ---------- ---ED-R--- ---------- ---------- ----M-SEEE
                ---------- ---ED-R--- ---------- ---------- ----M-SEEE
                ---------- ---KN-Q--- ---------- ---------- ----M-SEEE
                ---------- ---DD-R--- ---------- ---------- ----M-SEEE
                ---------- ---DD-R--- ---------- ---------- ----M-SEEE
                ---------- ---QD-R--- ---------- ---------- ----M-SEEE
                ---------- ---QD-R--- ---------- ---------- ----M-SEEE
                ---------- ---GD-R--- ---------- ---------- ----M-SEEE
                ---------- ---GD-R--- ---------- ---------- ----M-SEEE
                ---------- ---GD-R--- ---------- ---------- ----M-SEEE
                ---------- ---DE-R--- ---------- ---------- ----M-SEEE
                ---------- ---DE-R--- ---------- ---------- ----M-SEEE
                ---------- ---DD-R--- ---------- ---------- ----M-SEEE
                ---------- ---DD-R--- ---------- ---------- ----M-SEEE
                ---------- ---DD-R--- ---------- ---------- ----M-SEEE
                ---------- ---ED-R--- ---------- ---------- ----M-SEAE
                ---------- ---ED-R--- ---------- ---------- ----M-SEAE
                ---------- ---ED-R--- ---------- ---------- ----M-SEAE
                ---------- ---DD-R--- ---------- ---------- ----M-SDEE
                ---------- ---DD-R--- ---------- ---------- ----M-SEEE
                ---------- ---DD-R--- ---------- ---------- ----M-SEEE
                ---------- ---DE-R--- ---------- ---------- ----M-SEEE
                ---------- ---ED-R--- ---------- ---------- ----M-SEEE
                ---------- ---ED-R--- ---------- ---------- ----M-SEEE
                ---------- ---DD-R--- ---------- ---------- ----M-SEAE
                ---------- --DDD-Q--- ---------- ---------- ----M-SETE
                ---------- ---DD-R--- ---------- ---------- ----M-SQEE
                ---------- ---KE-R--- ---------- ---------- ----V-SEEE
                ---------- --GGD-L--- ---------- ---------- ----M-TEAE
                ---------- --GGD-L--- ---------- ---------- ----M-TEAE
                ---------- --GGD-L--- ---------- ---------- ----M-TEAE
                ---------- --GG------ ---------- ---------- --------AE
                ---------- --GGD-C--- ---------- ---------- ----M-TRAE
                ---------- --GGD-C--- ---------- ---------- ----M-TRAA
                ---------- ---------- ---------- ---------- ----------
                ---------- ---------- ---------- ---------- -------EES
                ---------- ---ND-RI-- ---------- ---------- ----L-AEEE
                ---------- ---DD-R--- ---------- ---------- ----M-SQEE
                ---------- ---EEIM--- ---------- ---------- ----M-SQEE
                ---------- ---EMMM--- ---------- ---------- ----MMSQEE
                ---------- ---EE-I--- ---------- ---------- ----P-TEKE
                ---------- ---EE-I--- ---------- ---------- ----P-TEKE
                ---------- ---EE-I--- ---------- ---------- ----P-TEKE
                ---------- ---EE-I--- ---------- ---------- ----P-TEKE
                ---------- ---EE-I--- ---------- ---------- ----P-TEKE
                ---------- ---EE-I--- ---------- ---------- ----P-TEKE
                ---------- ---EE-I--- ---------- ---------- ----P-TEKE
                ---------- ---EE-I--- ---------- ---------- ----P-TEKE
                ---------- ---KE-I--- ---------- ---------- ----P-TEKE
                ---------- ---EE-I--- ---------- ---------- ----P-TEKE
                ---------- ---EQ-R--- ---------- ---------- ----A-NEME
                ---------- ---AE-R--- ---------- ---------- ----A-TVME
                ---------- ---AE-R--- ---------- ---------- ----A-TVME
                ---------- ---AE-R--- ---------- ---------- ----A-TVME
                ---------- ---VE-K--- ---------- ---------- ----A-SERE
                ---------- ---AE-R--- ---------- ---------- ----A-SERE
                ---------- ---AE-R--- ---------- ---------- ----A-SERE
                ---------- ---AE-R--- ---------- ---------- ----A-SETE
                ---------- ---AE-R--- ---------- ---------- ----A-SETE
                ---------- ---AE-R--- ---------- ---------- ----A-SKTE
                ---------- ---GE-E--- ---------- ---------- ----A-SEME
                ---------- ---GE-K--- ---------- ---------- ----A-VQEG
                ---------- ---EE-K--- ---------- ---------- ----A-VQEG
                ---------- ---EE-K--- ---------- ---------- ----A-VQEG
                ---------- ---EA-R--- ---------- ---------- ----G-SDME
                ---------- ---EE-R--- ---------- ---------- ----G-SRAE
                ---------- ---DQ-R--- ---------- ---------- ----A-TEIE
                ---------- ---DQ-R--- ---------- ---------- ----A-TDME
                ---------- ---DQ-R--- ---------- ---------- ----A-TEIE
                ---------- ---DQ-R--- ---------- ---------- ----A-NELE
                ---------- ---HE-R--- ---------- ---------- ----A-TEIE
                ---------- ---EA-R--- ---------- ---------- ----S-SEMV
                ---------- ---EA-R--- ---------- ---------- ----S-SEMV
                ---------- ---ET-R--- ---------- ---------- ----A-SEME
                ---------- ---KE-N--- ---------- ---------- ----Q-NEAQ
                ---------- ---EK-K--- ---------- ---------- ----I-VEMK
                ---------- ----R-R--- ---------- ---------- ----A-RGVN
                ---------- ---AA-R--- ---------- ---------- ----E-SKTE
                ---------- ---EN-S--- ---------- ---------- --CTL-EVVE
                ---------- --REA-RRPS SIHD------ ---------- -------ELE
                ---------- --GEA-KISA SIHD------ ---------- -------ELE
                ---------- --DED-EEST SINNNNN--- ---------- NNNIIESKVE
                ---------- ---SD-R--- ---------- ---------- ----------
                ---------- --NKN-RAIE A--------- ---------- ----E-AEAE
                ---------- --NKN-RAIE AKAE------ ---------- ---VE-AEVE
                ---------- ---KE-S--- ---------- ---------- ----M-SEEE
                ---------- ---NE-S--- ---------- ---------- ----M-SEEE
                ---------- ---NK-P--- ---------- ---------- ----M-SEEE
                ---------- ---K------ ---------- ---------- ----------
                ---------- ---K------ ---------- ---------- ----------
                ---------- ---NK-P--- ---------- ---------- ----M-SEEE
                ---------- ---IH-T--- ---------- ---------- ----M-TETT
                ---------- ---QD-R--- ---------- ---------- ----M-SQEE
                ---------- ---GD-R--- ---------- ---------- ----M-SESE
                ---------- ---DG-R--- ---------- ---------- ----M-TEEE
                ---------- ---DG-R--- ---------- ---------- ----M-TEAE
                ---------- --AEE-K--- ---------- ---------- -QRNVSSELD
                ---------- --AEE-K--- ---------- ---------- -AQMSISGVD
                ---------- ---EK-S--- ---------- ---------- --AVTDYELE
                ---------- ---EE-K--- ---------- ---------- --SSSDQETE
                ---------- ---KR-RDVT TKKG------ ---------- ------SSSE
                ---------- --HQE----- ---------- ---------- ----------
                ---------- ---RR-RSST S--------- ---------- SSSPAPSTPP
                ---------- ---RR-RSPT S--------- ---------- -SSPAPSTPP
                EI-------- ---EE-R--- ---------- ---------- ----ASSSAE
                ---------- ---AS-R--- ---GGGG--- ---------- ----A-GEGG
                ---------- ---AS-R--- ---GGGG--- ---------- ----A-GEGG
                ---------- ---AS-R--- ---GGGG--- ---------- ----A-GEGG
                ---------- ---------- ---------- ---------- ----------
                ---------- ---------- ---------- ---------- ----------
                ---------- ---------- ---------- ---------- ----------
                ---------- ---------- ---------- ---------- ----------
                ---------- ---------- ---------- ---------- ----------
                ---------- ---------- ---------- ---------- ----------
                ---------- ---------- ---------- ---------- ----------
                ---------- ---------- ---------- ---------- ----------
                ---------- ---------- ---------- ---------- ----------
                ---------- ---------- ---------- ---------- ----------
                ---------- ---------- ---------- ---------- ----------
                ---------- ---------- ---------- ---------- ----------
                ---------- ---------- ---------- ---------- ----------
                ---------- ---------- ---------- ---------- ----------
                QMLNFPNGTL NNGGNIRNVL DV-GCGVASF GAYLLSHDVL ATSLAPSDVH
                ---------- ---------- ---------- ---------- ----------
                ---------- ---KE-R--- ---GD----- ---------- --------QE
                ---------- ---KEQQ--- ---GD----- ---------- --------QE
                ---------- ---KD-R--- ---G------ ---------- --------EE
                ---------- ---KD-R--- ---G------ ---------- --------ED
                ---------- ---KD-R--- ---G------ ---------- --------ED
                ---------- ---KD-R--- ---G------ ---------- --------ED
                ---------- ---KD-R--- ---G------ ---------- --VGPNTNQE
                ---------- ---KY-L--- ---G------ ---------- --------QE
                ---------- ---KY-R--- ---G------ ---------- --------EE
                ---------- ---RD-R--- ---GGGG--- ---------- GGGGPRNLQE
                ---------- ---KD-R--- ---PG----- ---------- --------EE
                ---------- ---KD-R--- ---PG----- ---------- --------EE
                ---------- ---KG-Q--- ---G------ ---------- --------EE
                ---------- ---QDGR--- ---------- --V------- ----------
                ---------- --MEDMR--- ---------- --I------- ----------
                ---------- ---AE-G--- ---G------ ---------- ------SKAE
                ---------- ------R--- ---------- --VP------ ----PQYVGQ
                ---------- ---AS-RHVR V--------- --F------- ----SQVLEE
                ---------- ---GE----- ---------- ---P------ ---WTSSRGE

                -I-RK----- ---------- ---------- R-RYHWR--- ----------
                -A-TK----- ---------- ---------- K-QYWK---- ----------
                -T-RR----- ---------- ---------- K-RWM----- ----------
                -T-RR----- ---------- ---------- K-RWM----- ----------
                -T-RR----- ---------- ---------- K-RWM----- ----------
                ---------- ---------- ---------- ---------- ----------
                -G-RR----- ---------- ---------- K-QHWK---- ----------
                -A-RR----- ---------- ---------- K-HY------ ----------
                -A-RR----- ---------- ---------- K-QYWK---- ----------
                -G-RE----- ---------- ---------- L-RTHVF--- ----------
                -D-RR----- ---------- ---------- K-QWN----- ----------
                -S-TG----- ---------- ---------- S-E------- ----------
                -E-RK----- ---------- ---------- K-Q------- ----------
                -A-RR----- ---------- ---------- K-HWK----- ----------
                -A-RR----- ---------- ---------- K-HWK----- ----------
                -A-RR----- ---------- ---------- K-HRKR---- ----------
                ---------- ---------- ---------- ---------- ----------
                ---------- ---------- ---------- ---------- ----------
                -Q-RK----- ---------- ---------- K-RFWK---- ----------
                -L-AR----- ---------- ---------- R-HAYTFTSI ----------
                ---------- ---------- ---------- ---------- ----------
                ---------- ---------- ---------- ---------- ----------
                -R-RR----- ---------- ---------- R-HWR----- ----------
                -G-RR----- ---------- ---------- K-QWK----- ----------
                ---------- ---------- ---------- ---------- ----------
                -T-SS----- ---------- ---------- Y-QYHK---- ----------
                -K-SR----- ---------- ---------- K-QWR----- ----------
                -K-SG----- ---------- ---------- N-QWR----- ----------
                ---RN----- ---------- ---------- ---------- ----------
                ---------- ---------- ---------- ---------- ----------
                -A-KR----- ---------- ---------- M--------- ----------
                -A-KR----- ---------- ---------- M--------- ----------
                -A-KR----- ---------- ---------- I--------- ----------
                -A-RR----- ---------- ---------- I--------- ----------
                -A-RR----- ---------- ---------- I--------- ----------
                -A-KR----- ---------- ---------- I-Q------- ----------
                -A-RR----- ---------- ---------- I-Q------- ----------
                -A-RR----- ---------- ---------- I-Q------- ----------
                -A-RR----- ---------- ---------- I-Q------- ----------
                -A-RR----- ---------- ---------- D-SMAAADTT ALSYWLNWRV
                -A-RR----- ---------- ---------- V-QQ------ ----------
                -G-RR----- ---------- ---------- KLYYWQ---- ----------
                -G-RR----- ---------- ---------- K-QYWQ---- ----------
                -R-RR----- ---------- ---------- ---------- ----------
                -R-RR----- ---------- ---------- N--------- ----------
                -C-RR----- ---------- ---------- SYVWGQS--- ----------
                -M-KS----- ---------- ---------- RKQQARS--- ----------
                -P-RK----- ---------- ---------- AL-------- ----------
                -S-RR----- ---------- ---------- K-QWR----- ----------
                ---------- ---------- ---------- ---------- ----------
                -R-RR----- ---------- ---------- R--------- ----------
                -T-KE----- ---------- ---------- EKTWG----- ----------
                ---------- ---------- ---------- MIQNL----- ----------
                -I-RQ----- ---------- ---------- ---------- ----------
                -A-MQ----- ---------- ---------- RIQN------ ----------
                -T-MQ----- ---------- ---------- RVQK------ ----------
                -T-ME----- ---------- ---------- RIQK------ ----------
                -T-MQ----- ---------- ---------- RIQK------ ----------
                -T-MQ----- ---------- ---------- RIQK------ ----------
                -T-MQ----- ---------- ---------- RIQK------ ----------
                -T-MQ----- ---------- ---------- RIQK------ ----------
                -T-MQ----- ---------- ---------- RIQK------ ----------
                -T-MQ----- ---------- ---------- RIQK------ ----------
                -T-MQ----- ---------- ---------- RIQK------ ----------
                -T-ME----- ---------- ---------- RIQK------ ----------
                -T-MA----- ---------- ---------- RIEK------ ----------
                -T-MA----- ---------- ---------- RIEK------ ----------
                -A-AQ----- ---------- ---------- RIQK------ ----------
                -A-VE----- ---------- ---------R RIQK------ ----------
                -A-AQ----- ---------- ---------- RMQK------ ----------
                -A-IQ----- ---------- ---------- AIQK------ ----------
                ---------- ---------- ---------- MMRE------ ----------
                -T-TQ----- ---------- ---------- KILE------ ----------
                -T-NQ----- ---------- ---------- MIQK------ ----------
                -T-NQ----- ---------- ---------- MIQK------ ----------
                -T-NQ----- ---------- ---------- MIQK------ ----------
                -T-NQ----- ---------- ---------- MIQK------ ----------
                -T-NQ----- ---------- ---------- MIQK------ ----------
                -T-NQ----- ---------- ---------- MIQK------ ----------
                -T-NQ----- ---------- ---------- MIQK------ ----------
                -T-NQ----- ---------- ---------- MIQK------ ----------
                -T-NQ----- ---------- ---------- MIQK------ ----------
                -T-TQ----- ---------- ---------- LIQK------ ----------
                -T-TQ----- ---------- ---------- LIQK------ ----------
                -T-NQ----- ---------- ---------- MIQK------ ----------
                -T-NQ----- ---------- ---------- MIQK------ ----------
                -T-SQ----- ---------- ---------- LIQK------ ----------
                -T-SQ----- ---------- ---------- MIQK------ ----------
                -T-SQ----- ---------- ---------- IIQK------ ----------
                -T-SQ----- ---------- ---------- MIQK------ ----------
                -T-SR----- ---------- ---------- MIQK------ ----------
                -T-SQ----- ---------- ---------- LIQK------ ----------
                -T-SQ----- ---------- ---------- LIQK------ ----------
                -T-SQ----- ---------- ---------- LIQK------ ----------
                -T-NQ----- ---------- ---------- MLQK------ ----------
                -T-NQ----- ---------- ---------- MLKK------ ----------
                -T-SQ----- ---------- ---------- MIQK------ ----------
                -T-SR----- ---------- ---------- VIQR------ ----------
                -T-SK----- ---------- ---------- MIQK------ ----------
                -T-SE----- ---------- ---------- LIQK------ ----------
                -T-SE----- ---------- ---------- LIQK------ ----------
                -T-SE----- ---------- ---------- LIQK------ ----------
                -T-TQ----- ---------- ---------- MIQK------ ----------
                -T-SQ----- ---------- ---------- MIQK------ ----------
                -T-SQ----- ---------- ---------- MIQK------ ----------
                -T-SQ----- ---------- ---------- MIQK------ ----------
                -T-TQ----- ---------- ---------- MLQK------ ----------
                -T-SQ----- ---------- ---------- MIQK------ ----------
                -T-NE----- ---------- ---------- MIQK------ ----------
                -T-TE----- ---------- ---------- MIQK------ ----------
                -T-NQ----- ---------- ---------- IIQK------ ----------
                -T-TQ----- ---------- ---------- IIEK------ ----------
                -T-IE----- ---------- ---------- LIQK------ ----------
                -T-IE----- ---------- ---------- LIQK------ ----------
                -T-IE----- ---------- ---------- LIQK------ ----------
                -T-GA----- ---------- ---------- LIHK------ ----------
                -T-GA----- ---------- ---------- LIHK------ ----------
                -T-GA----- ---------- ---------- LIHK------ ----------
                ---------- ---------- ---------- ---------- ----------
                -R-HS----- ---------- ---------- NIR------- ----------
                -T-RK----- ---------- ---------- LIQR------ ----------
                -T-NQ----- ---------- ---------- IIQK------ ----------
                -T-TR----- ---------- ---------- MLQK------ ----------
                -T-TQ----- ---------- ---------- MLQK------ ----------
                -T-AR----- ---------- ---------- RIRD------ ----------
                -T-AR----- ---------- ---------- RIRD------ ----------
                -T-AR----- ---------- ---------- RIRD------ ----------
                -T-AR----- ---------- ---------- RIRD------ ----------
                -T-AR----- ---------- ---------- RIRD------ ----------
                -T-AR----- ---------- ---------- RIRD------ ----------
                -T-AR----- ---------- ---------- RIRD------ ----------
                -T-AR----- ---------- ---------- RIRD------ ----------
                -T-AR----- ---------- ---------- RIRD------ ----------
                -T-AR----- ---------- ---------- IIQD------ ----------
                -I-TR----- ---------- ---------- SIQN------ ----------
                -T-RE----- ---------- ---------- RIEK------ ----------
                -T-RE----- ---------- ---------- RIEK------ ----------
                -T-RE----- ---------- ---------- RIEK------ ----------
                -T-RQ----- ---------- ---------- RIQN------ ----------
                -T-RQ----- ---------- ---------- RIQS------ ----------
                -T-KE----- ---------- ---------- RIQN------ ----------
                -M-RQ----- ---------- ---------- RIRN------ ----------
                -M-RQ----- ---------- ---------- RIRN------ ----------
                -V-RQ----- ---------- ---------- KIHK------ ----------
                -T-RH----- ---------- ---------- KIQG------ ----------
                -D-K------ ---------- ---------- ---------- ----------
                -D-K------ ---------- ---------- ---------- ----------
                -D-K------ ---------- ---------- ---------- ----------
                -T-RE----- ---------- ---------- NFQN------ ----------
                -T-RQ----- ---------- ---------- RIQK------ ----------
                -K-RQ----- ---------- ---------- RIQK------ ----------
                -K-RQ----- ---------- ---------- RIQF------ ----------
                -K-RQ----- ---------- ---------- RIQS------ ----------
                -Q-RQ----- ---------- ---------- --TQ------ ----------
                -K-RQ----- ---------- ---------- RIQR------ ----------
                -T-EQ----- ---------- ---------- RSQK------ ----------
                -T-EQ----- ---------- ---------- RSQK------ ----------
                IT-KQ----- ---------- ---------- RIEK------ ----------
                ---------- ---------- ---------- ---------- ----------
                -A-VE----- ---------- ---------- TIQK------ ----------
                -G-VN----- ---------- ---------- AE-------- ----------
                -R-KQ----- ---------- ---------- RIQK------ ----------
                -T-RE----- ---------- ---------- MIQKE----- ----------
                MS-RQ----- ---------- ---------- RIHCI----- ----------
                MT-RQ----- ---------- ---------- RIHNI----- ----------
                IT-RQ----- ---------- ---------- RIHNL----- ----------
                ---------- ---------- ---------- ---------- ----------
                -A-ST----- ---------- ---------- MIQN------ ----------
                -A-ST----- ---------- ---------- MIQK------ ----------
                -T-NQ----- ---------- ---------- LIQN------ ----------
                -T-DE----- ---------- ---------- MIQK------ ----------
                -T-NK----- ---------- ---------- MIQN------ ----------
                ---------- ---------- ---------- ---------- ----------
                ---------- ---------- ---------- ---------- ----------
                -T-NK----- ---------- ---------- MIQN------ ----------
                -A-RM----- ---------- ---------- TIQT------ ----------
                -I-SQ----- ---------- ---------- MIQK------ ----------
                -T-DE----- ---------- ---------- MIQK------ ----------
                -T-SA----- ---------- ---------- MIRK------ ----------
                -T-SA----- ---------- ---------- MIRK------ ----------
                -MLRK----- ---------- ---------- RMEK------ ----------
                -MLRE----- ---------- ---------- KIEK------ ----------
                -TMKQ----- ---------- ---------- RIHK------ ----------
                -T-SQ----- ---------- ---------- RIQN------ ----------
                -T-TDFN--- ---------- ---------- ---------- ----------
                ---------- ---------- ---------- ---------- ----------
                AT-TE----- ---------- ---------R RIRA------ ----------
                AT-TE----- ---------- ---------R RIRA------ ----------
                -T-DE----- ---------- ---------- ---------- ----------
                -S-------- ---------- ---------- ---------- ----------
                -S-------- ---------- ---------- ---------- ----------
                -S-------- ---------- ---------- ---------- ----------
                ----QL---- ---------- ---------- RAEK------ ----------
                ----QL---- ---------- ---------- RSEK------ ----------
                ----QL---- ---------- ---------- RSEK------ ----------
                ----QW---- ---------- ---------- TSEK------ ----------
                ----QW---- ---------- ---------- ISEK------ ----------
                ----QW---- ---------- ---------- MSEK------ ----------
                ----QW---- ---------- ---------- MSEK------ ----------
                ----QW---- ---------- ---------- ISEK------ ----------
                ----QW---- ---------- ---------- ISEK------ ----------
                ----EW---- ---------- ---------- ISEK------ ----------
                ----EW---- ---------- ---------- ISEK------ ----------
                ----QW---- ---------- ---------- ISEK------ ----------
                ---------- ---------- ---------- ---------- ----------
                ---------- ---------- ---------- ---------- ----------
                -E-NQI---- ---------- ---------- QLAL------ ----------
                ---------- ---------- ---------- ---------- ----------
                -P-L------ ---------- ---------- --QKS----- ----------
                -P-S------ ---------- ---------- --QKS----- ----------
                -S-SS----- ---------- ---------- -QKKN----- ----------
                -S-T------ ---------- ---------- --RKN----- ----------
                -S-T------ ---------- ---------- --REN----- ----------
                -S-T------ ---------- ---------- --REN----- ----------
                -A-ATTTGHH PS---RVQQS CCSQESTTTM LQQKN---LS GEQ---EQR-
                -S-------- ---------- ---------- ALQKN----- ----------
                -S-AA----- ---------- ---------- ALQKN----- ----------
                -A-AA--GHH APPHLQVQQS CCSQE---PA LVQKNHPPSD GVQ---EHRV
                -S-T------ ---------- ---------- --QKN----- ----------
                -S-T------ ---------- ---------- --QKN----- ----------
                -P-AE----- ---------- ---------- --SKS----- ----------
                ---------- ---------- ---------- ---------- ----------
                ---------- ---------- ---------- ---------- ----------
                -K-RQ----- ---------- ---------- KILV------ ----------
                -S-RR----- ---------- ---------- ---------- ----------
                AT-TKL---- ---------- ---------- CAQK------ ----------
                -T-AA----- ---------- ---------- ---------- ----------

                ---------- ---------- ---------- ---------- ----------
                ---------- ---------- ---------- ---------- ----------
                ---------- ---------- ---------- ---------- ----------
                ---------- ---------- ---------- ---------- ----------
                ---------- ---------- ---------- ---------- ----------
                ---------- ---------- ---------- ---------- ----------
                ---------- ---------- ---------- ---------- ----------
                ---------- ---------- ---------- ---------- ----------
                ---------- ---------- ---------- ---------- ----------
                ---------- ---------- ---------- ---------- ----------
                ---------- ---------- ---------- ---------- ----------
                ---------- ---------- ---------- ---------- ----------
                ---------- ---------- ---------- ---------- ----------
                ---------- ---------- ---------- ---------- ----------
                ---------- ---------- ---------- ---------- ----------
                ---------- ---------- ---------- ---------- ----------
                ---------- ---------- ---------- ---------- ----------
                ---------- ---------- ---------- ---------- ----------
                ---------- ---------- ---------- ---------- ----------
                ---------- ---------- ---------- ---------- -KCSKTIY--
                ---------- ---------- ---------- ---------- ----------
                ---------- ---------- ---------- ---------- ----------
                ---------- ---------- ---------- ---------- ----------
                ---------- ---------- ---------- ---------- ----------
                ---------- ---------- ---------- ---------- ----------
                ---------- ---------- ---------- ---------- ----------
                ---------- ---------- ---------- ---------- ----------
                ---------- ---------- ---------- ---------- ----------
                ---------- ---------- ---------- ---------- ----------
                ---------- ---------- ---------- ---------- ----------
                ---------- ---------- ---------- ---------- ----------
                ---------- ---------- ---------- ---------- ----------
                ---------- ---------- ---------- ---------- ----------
                ---------- ---------- ---------- ---------- ----------
                ---------- ---------- ---------- ---------- ----------
                ---------- ---------- ---------- ---------- ----------
                ---------- ---------- ---------- ---------- ----------
                ---------- ---------- ---------- ---------- ----------
                ---------- ---------- ---------- ---------- ----------
                FLCALIILAP LVLASILIRR YEGKRREGVS PGTLFKHEAW STCLKTVHPR
                ---------- ---------- ---------- ---------- ----------
                ---------- ---------- ---------- ---------- ----------
                ---------- ---------- ---------- ---------- ----------
                ---------- ---------- ---------- ---------- ----------
                ---------- ---------- ---------- ---------- ----------
                ---------- ---------- ---------- ---------- ----------
                ---------- ---------- ---------- ---------- ----------
                ---------- ---------- ---------- ---------- ----------
                ---------- ---------- ---------- ---------- ----------
                ---------- ---------- ---------- ---------- ----------
                ---------- ---------- ---------- ---------- ----------
                ---------- ---------- ---------- ---------- ----------
                ---------- ---------- ---------- ---------- ----------
                ---------- ---------- ---------- ---------- ----------
                ---------- ---------- ---------- ---------- ----------
                ---------- ---------- ---------- ---------- ----------
                ---------- ---------- ---------- ---------- ----------
                ---------- ---------- ---------- ---------- ----------
                ---------- ---------- ---------- ---------- ----------
                ---------- ---------- ---------- ---------- ----------
                ---------- ---------- ---------- ---------- ----------
                ---------- ---------- ---------- ---------- ----------
                ---------- ---------- ---------- ---------- ----------
                ---------- ---------- ---------- ---------- ----------
                ---------- ---------- ---------- ---------- ----------
                ---------- ---------- ---------- ---------- ----------
                ---------- ---------- ---------- ---------- ----------
                ---------- ---------- ---------- ---------- ----------
                ---------- ---------- ---------- ---------- ----------
                ---------- ---------- ---------- ---------- ----------
                ---------- ---------- ---------- ---------- ----------
                ---------- ---------- ---------- ---------- ----------
                ---------- ---------- ---------- ---------- ----------
                ---------- ---------- ---------- ---------- ----------
                ---------- ---------- ---------- ---------- ----------
                ---------- ---------- ---------- ---------- ----------
                ---------- ---------- ---------- ---------- ----------
                ---------- ---------- ---------- ---------- ----------
                ---------- ---------- ---------- ---------- ----------
                ---------- ---------- ---------- ---------- ----------
                ---------- ---------- ---------- ---------- ----------
                ---------- ---------- ---------- ---------- ----------
                ---------- ---------- ---------- ---------- ----------
                ---------- ---------- ---------- ---------- ----------
                ---------- ---------- ---------- ---------- ----------
                ---------- ---------- ---------- ---------- ----------
                ---------- ---------- ---------- ---------- ----------
                ---------- ---------- ---------- ---------- ----------
                ---------- ---------- ---------- ---------- ----------
                ---------- ---------- ---------- ---------- ----------
                ---------- ---------- ---------- ---------- ----------
                ---------- ---------- ---------- ---------- ----------
                ---------- ---------- ---------- ---------- ----------
                ---------- ---------- ---------- ---------- ----------
                ---------- ---------- ---------- ---------- ----------
                ---------- ---------- ---------- ---------- ----------
                ---------- ---------- ---------- ---------- ----------
                ---------- ---------- ---------- ---------- ----------
                ---------- ---------- ---------- ---------- ----------
                ---------- ---------- ---------- ---------- ----------
                ---------- ---------- ---------- ---------- ----------
                ---------- ---------- ---------- ---------- ----------
                ---------- ---------- ---------- ---------- ----------
                ---------- ---------- ---------- ---------- ----------
                ---------- ---------- ---------- ---------- ----------
                ---------- ---------- ---------- ---------- ----------
                ---------- ---------- ---------- ---------- ----------
                ---------- ---------- ---------- ---------- ----------
                ---------- ---------- ---------- ---------- ----------
                ---------- ---------- ---------- ---------- ----------
                ---------- ---------- ---------- ---------- ----------
                ---------- ---------- ---------- ---------- ----------
                ---------- ---------- ---------- ---------- ----------
                ---------- ---------- ---------- ---------- ----------
                ---------- ---------- ---------- ---------- ----------
                ---------- ---------- ---------- ---------- ----------
                ---------- ---------- ---------- ---------- ----------
                ---------- ---------- ---------- ---------- ----------
                ---------- ---------- ---------- ---------- ----------
                ---------- ---------- ---------- ---------- ----------
                ---------- ---------- ---------- ---------- ----------
                ---------- ---------- ---------- ---------- ----------
                ---------- ---------- ---------- ---------- ----------
                ---------- ---------- ---------- ---------- ----------
                ---------- ---------- ---------- ---------- ----------
                ---------- ---------- ---------- ---------- ----------
                ---------- ---------- ---------- ---------- ----------
                ---------- ---------- ---------- ---------- ----------
                ---------- ---------- ---------- ---------- ----------
                ---------- ---------- ---------- ---------- ----------
                ---------- ---------- ---------- ---------- ----------
                ---------- ---------- ---------- ---------- ----------
                ---------- ---------- ---------- ---------- ----------
                ---------- ---------- ---------- ---------- ----------
                ---------- ---------- ---------- ---------- ----------
                ---------- ---------- ---------- ---------- ----------
                ---------- ---------- ---------- ---------- ----------
                ---------- ---------- ---------- ---------- ----------
                ---------- ---------- ---------- ---------- ----------
                ---------- ---------- ---------- ---------- ----------
                ---------- ---------- ---------- ---------- ----------
                ---------- ---------- ---------- ---------- ----------
                ---------- ---------- ---------- ---------- ----------
                ---------- ---------- ---------- ---------- ----------
                ---------- ---------- ---------- ---------- ----------
                ---------- ---------- ---------- ---------- ----------
                ---------- ---------- ---------- ---------- ----------
                ---------- ---------- ---------- ---------- ----------
                ---------- ---------- ---------- ---------- ----------
                ---------- ---------- ---------- ---------- ----------
                ---------- ---------- ---------- ---------- ----------
                ---------- ---------- ---------- ---------- ----------
                ---------- ---------- ---------- ---------- ----------
                ---------- ---------- ---------- ---------- ----------
                ---------- ---------- ---------- ---------- ----------
                ---------- ---------- ---------- ---------- ----------
                ---------- ---------- ---------- ---------- ----------
                ---------- ---------- ---------- ---------- ----------
                ---------- ---------- ---------- ---------- ----------
                ---------- ---------- ---------- ---------- ----------
                ---------- ---------- ---------- ---------- ----------
                ---------- ---------- ---------- ---------- ----------
                ---------- ---------- ---------- ---------- ----------
                ---------- ---------- ---------- ---------- ----------
                ---------- ---------- ---------- ---------- ----------
                ---------- ---------- ---------- ---------- ----------
                ---------- ---------- ---------- ---------- ----------
                ---------- ---------- ---------- ---------- ----------
                ---------- ---------- ---------- ---------- ----------
                ---------- ---------- ---------- ---------- ----------
                ---------- ---------- ---------- ---------- ----------
                ---------- ---------- ---------- ---------- ----------
                ---------- ---------- ---------- ---------- ----------
                ---------- ---------- ---------- ---------- ----------
                ---------- ---------- ---------- ---------- ----------
                ---------- ---------- ---------- ---------- ----------
                ---------- ---------- ---------- ---------- ----------
                ---------- ---------- ---------- ---------- ----------
                ---------- ---------- ---------- ---------- ----------
                ---------- ---------- ---------- ---------- ----------
                ---------- ---------- ---------- ---------- ----------
                ---------- ---------- ---------- ---------- ----------
                ---------- ---------- ---------- ---------- ----------
                ---------- ---------- ---------- ---------- ----------
                ---------- ---------- ---------- ---------- ----------
                ---------- ---------- ---------- ---------- ----------
                ---------- ---------- ---------- ---------- ----------
                ---------- ---------- ---------- ---------- ----------
                ---------- ---------- ---------- ---------- ----------
                ---------- ---------- ---------- ---------- ----------
                ---------- ---------- ---------- ---------- ----------
                ---------- ---------- ---------- ---------- ----------
                ---------- ---------- ---------- ---------- ----------
                ---------- ---------- ---------- ---------- ----------
                ---------- ---------- ---------- ---------- ----------
                ---------- ---------- ---------- ---------- ----------
                ---------- ---------- ---------- ---------- ----------
                ---------- ---------- ---------- ---------- ----------
                ---------- ---------- ---------- ---------- ----------
                ---------- ---------- ---------- ---------- ----------
                ---------- ---------- ---------- ---------- ----------
                ---------- ---------- ---------- ---------- ----------
                ---------- ---------- ---------- ---------- ----------
                ---------- ---------- ---------- ---------- ----------
                ---------- ---------- ---------- ---------- ----------
                ---------- ---------- ---------- ---------- ----------
                ---------- ---------- ---------- ---------- ----------
                ---------- ---------- ---------- ---------- ----------
                ---------- ---------- ---------- ---------- ----------
                ---------- ---------- ---------- ---------- ----------
                ---------- ---------- ---------- ---------- ----------
                ---------- ---------- ---------- ---------- ----------
                ---------- ---------- ---------- ---------- ----------
                ---------- ---------- ---------- ---------- ----------
                ---------- ---------V VEKEKRE--- ---------- --LFETYKKD
                ---------- ---------- ---------- ---------- ----------
                ---------- ---------- ---------- ---------- ----------
                ---------- -------VVV VEKEKRKD-- ---------- -PPSASASAD
                ---------- ---------- ---------- ---------- ----------
                ---------- ---------- ---------- ---------- ----------
                ---------- ---------- ---------- ---------- ----------
                ---------- ---------- ---------- ---------- ----------
                ---------- ---------- ---------- ---------- ----------
                ---------- ---------- ---------- ---------- ----------
                ---------- ---------- ---------- ---------- ----------
                ---------- ---------- ---------- ---------- ----------
                ---------- ---------- ---------- ---------- ----------

                ---------- ---------- ---------- ---------- ----------
                ---------- ---------- ---------- ---------- ----------
                ---------- ---------- ---------- ---------- ----------
                ---------- ---------- ---------- ---------- ----------
                ---------- ---------- ---------- ---------- ----------
                ---------- ---------- ---------- ---------- ----------
                ---------- ---------- ---------- ---------- ----------
                ---------- ---------- ---------- ---------- ----------
                ---------- ---------- ---------- ---------- ----------
                ---------- ---------- ---------- ---------- ----------
                ---------- ---------- ---------- ---------- ----------
                ---------- ---------- ---------- ---------- ----------
                ---------- ---------- ---------- ---------- ----------
                ---------- ---------- ---------- ---------- ----------
                ---------- ---------- ---------- ---------- ----------
                ---------- ---------- ---------- ---------- ----------
                ---------- ---------- ---------- ---------- ----------
                ---------- ---------- ---------- ---------- ----------
                ---------- ---------- ---------- ---------- ----------
                ---------- ---------- ------SINF LITKLALAAI TLH------L
                ---------- ---------- ---------- ---------- ----------
                ---------- ---------- ---------- ---------- ----------
                ---------- ---------- ---------- ---------- ----------
                ---------- ---------- ---------- ---------- ----------
                ---------- ---------- ---------- ---------- ----------
                ---------- ---------- ---------- ---------- ----------
                ---------- ---------- ---------- ---------- ----------
                ---------- ---------- ---------- ---------- ----------
                ---------- ---------- ---------- ---------- ----------
                ---------- ---------- ---------- ---------- ----------
                ---------- ---------- ---------- ---------- ----------
                ---------- ---------- ---------- ---------- ----------
                ---------- ---------- ---------- ---------- ----------
                ---------- ---------- ---------- ---------- ----------
                ---------- ---------- ---------- ---------- ----------
                ---------- ---------- ---------- ---------- ----------
                ---------- ---------- ---------- ---------- ----------
                ---------- ---------- ---------- ---------- ----------
                ---------- ---------- ---------- ---------- ----------
                WLLAFRVFSF VAMLSLLIAN VVIHGGGVFY FYTRWTFTLV TLYFGYGSLL
                ---------- ---------- ---------- ---------- ----------
                ---------- ---------- ---------- ---------- ----------
                ---------- ---------- ---------- ---------- ----------
                ---------- ---------- ---------- ---------- ----------
                ---------- ---------- ---------- ---------- --------ML
                ---------- ---------- ---------- ---------- ----------
                ---------- ---------- ---------- ---------- ---------C
                ---------- ---------- ---------- ---------- ----------
                ---------- ---------- ---------- ---------- ---------C
                ---------- ---------- ---------- ---------- ----------
                ---------- ---------- ---------- ---------- ----------
                ---------- ---------- ---------- ---------- ---------D
                ---------- ---------- ---------- ---------- ---------M
                ---------- ---------- ---------- ---------- ---------M
                ---------- ---------- ---------- ---------- ---------A
                ---------- ---------- ---------- ---------- ---------M
                ---------- ---------- ---------- ---------- ---------M
                ---------- ---------- ---------- ---------- ---------M
                ---------- ---------- ---------- ---------- ---------M
                ---------- ---------- ---------- ---------- ---------M
                ---------- ---------- ---------- ---------- ---------M
                ---------- ---------- ---------- ---------- ---------M
                ---------- ---------- ---------- ---------- ---------M
                ---------- ---------- ---------- ---------- ---------M
                ---------- ---------- ---------- ---------- ---------M
                ---------- ---------- ---------- ---------- ---------M
                ---------- ---------- ---------- ---------- ---------M
                ---------- ---------- ---------- ---------- ---------M
                ---------- ---------- ---------- ---------- ---------I
                ---------- ---------- ---------- ---------- ---------I
                ---------- ---------- ---------- ---------- ---------L
                ---------- ---------- ---------- ---------- ---------M
                ---------- ---------- ---------- ---------- ---------I
                ---------- ---------- ---------- ---------- ---------I
                ---------- ---------- ---------- ---------- ---------I
                ---------- ---------- ---------- ---------- ---------I
                ---------- ---------- ---------- ---------- ---------I
                ---------- ---------- ---------- ---------- ---------I
                ---------- ---------- ---------- ---------- ---------I
                ---------- ---------- ---------- ---------- ---------I
                ---------- ---------- ---------- ---------- ---------I
                ---------- ---------- ---------- ---------- ---------I
                ---------- ---------- ---------- ---------- ---------I
                ---------- ---------- ---------- ---------- ---------I
                ---------- ---------- ---------- ---------- ---------M
                ---------- ---------- ---------- ---------- ---------M
                ---------- ---------- ---------- ---------- ---------I
                ---------- ---------- ---------- ---------- ---------M
                ---------- ---------- ---------- ---------- ---------M
                ---------- ---------- ---------- ---------- ---------M
                ---------- ---------- ---------- ---------- ---------M
                ---------- ---------- ---------- ---------- ---------M
                ---------- ---------- ---------- ---------- ---------M
                ---------- ---------- ---------- ---------- ---------M
                ---------- ---------- ---------- ---------- ---------I
                ---------- ---------- ---------- ---------- ---------I
                ---------- ---------- ---------- ---------- ---------M
                ---------- ---------- ---------- ---------- ---------M
                ---------- ---------- ---------- ---------- ---------I
                ---------- ---------- ---------- ---------- ---------L
                ---------- ---------- ---------- ---------- ---------L
                ---------- ---------- ---------- ---------- ---------L
                ---------- ---------- ---------- ---------- ---------M
                ---------- ---------- ---------- ---------- ---------I
                ---------- ---------- ---------- ---------- ---------I
                ---------- ---------- ---------- ---------- ---------M
                ---------- ---------- ---------- ---------- ---------M
                ---------- ---------- ---------- ---------- ---------M
                ---------- ---------- ---------- ---------- ---------M
                ---------- ---------- ---------- ---------- ---------M
                ---------- ---------- ---------- ---------- ---------M
                ---------- ---------- ---------- ---------- ---------M
                ---------- ---------- ---------- ---------- ---------M
                ---------- ---------- ---------- ---------- ---------M
                ---------- ---------- ---------- ---------- ---------M
                ---------- ---------- ---------- ---------- ---------M
                ---------- ---------- ---------- ---------- ---------M
                ---------- ---------- ---------- ---------- ---------M
                ---------- ---------- ---------- ---------- ----------
                ---------- ---------- ---------- ---------- ----------
                ---------- ---------- ---------- ---------- ---------M
                ---------- ---------- ---------- ---------- ---------M
                ---------- ---------- ---------- ---------- ---------M
                ---------- ---------- ---------- ---------- ---------M
                ---------- ---------- ---------- ---------- ---------L
                ---------- ---------- ---------- ---------- ---------L
                ---------- ---------- ---------- ---------- ---------L
                ---------- ---------- ---------- ---------- ---------L
                ---------- ---------- ---------- ---------- ---------L
                ---------- ---------- ---------- ---------- ---------L
                ---------- ---------- ---------- ---------- ---------L
                ---------- ---------- ---------- ---------- ---------L
                ---------- ---------- ---------- ---------- ---------L
                ---------- ---------- ---------- ---------- ---------L
                ---------- ---------- ---------- ---------- ---------M
                ---------- ---------- ---------- ---------- ---------I
                ---------- ---------- ---------- ---------- ---------I
                ---------- ---------- ---------- ---------- ---------M
                ---------- ---------- ---------- ---------- ---------V
                ---------- ---------- ---------- ---------- ---------V
                ---------- ---------- ---------- ---------- ---------M
                ---------- ---------- ---------- ---------- ---------M
                ---------- ---------- ---------- ---------- ---------M
                ---------- ---------- ---------- ---------- ---------M
                ---------- ---------- ---------- ---------- ---------V
                ---------- ---------- ---------- ---------- ----------
                ---------- ---------- ---------- ---------- ----------
                ---------- ---------- ---------- ---------- ----------
                ---------- ---------- ---------- ---------- ---------M
                ---------- ---------- ---------- ---------- ---------M
                ---------- ---------- ---------- ---------- ---------K
                ---------- ---------- ---------- ---------- ---------R
                ---------- ---------- ---------- ---------- ---------R
                ---------- ---------- ---------- ---------- ---------L
                ---------- ---------- ---------- ---------- ---------S
                ---------- ---------- ---------- ---------- ---------M
                ---------- ---------- ---------- ---------- ---------M
                ---------- ---------- ---------- ---------- ---------M
                ---------- ---------- ---------- ---------- ----------
                ---------- ---------- ---------- ---------- ---------M
                ---------- ---------- ---------- ---------- ----------
                ---------- ---------- ---------- ---------- ---------M
                ---------- ---------- ---------- ---------- ---------V
                ---------- ---------- ---------- ---------- ---------M
                ---------- ---------- ---------- ---------- ---------M
                ---------- ---------- ---------- ---------- ---------L
                ---------- ---------- ---------- ---------- ----------
                ---------- ---------- ---------- ---------- ---------L
                ---------- ---------- ---------- ---------- ---------L
                ---------- ---------- ---------- ---------- ---------I
                ---------- ---------- ---------- ---------- ---------I
                ---------- ---------- ---------- ---------- ---------I
                ---------- ---------- ---------- ---------- ----------
                ---------- ---------- ---------- ---------- ----------
                ---------- ---------- ---------- ---------- ---------I
                ---------- ---------- ---------- ---------- ---------Q
                ---------- ---------- ---------- ---------- ---------M
                ---------- ---------- ---------- ---------- ---------M
                ---------- ---------- ---------- ---------- ---------M
                ---------- ---------- ---------- ---------- ---------M
                ---------- ---------- ---------- ---------- ---------M
                ---------- ---------- ---------- ---------- ---------M
                ---------- ---------- ---------- ---------- ---------M
                ---------- ---------- ---------- ---------- ---------I
                ---------- ---------- ---------- ---------- ---------L
                ---------- ---------- ---------- ---------- ----------
                ---------- ---------- ---------- ---------- ---------L
                ---------- ---------- ---------- ---------- ---------L
                ---------- ---------- ---------- ---------- ----------
                ---------- ---------- ---------- ---------- ----------
                ---------- ---------- ---------- ---------- ----------
                ---------- ---------- ---------- ---------- ----------
                ---------- ---------- ---------- ---------- ----------
                ---------- ---------- ---------- ---------- ----------
                ---------- ---------- ---------- ---------- ----------
                ---------- ---------- ---------- ---------- ----------
                ---------- ---------- ---------- ---------- ----------
                ---------- ---------- ---------- ---------- ----------
                ---------- ---------- ---------- ---------- ----------
                ---------- ---------- ---------- ---------- ----------
                ---------- ---------- ---------- ---------- ----------
                ---------- ---------- ---------- ---------- ----------
                ---------- ---------- ---------- ---------- ----------
                ---------- ---------- ---------- ---------- ----------
                ---------- ---------- ---------- ---------- ----------
                ---------- ---------- ---------- ---------- ----------
                ---------- ---------- ---------- ---------- ----------
                ---------- ---------- ---------- ---------- ----------
                ---------- ---------- ---------- ---------- ----------
                ---------- ---------- ---------- ---------- ----------
                ---------- ---------- ---------- ---------- ----------
                ---------- ---------- ---------- ---------- ----------
                ---------- ---------- ---------- ---------- ----------
                ---------- ---------- ---------- ---------- ----------
                R--------- ---------- ---------- ---------- ----GEESTL
                ---------- ---------- ---------- ---------- ----------
                ---------- ---------- ---------- ---------- ----------
                G--------- ---------- ---------- ---------- ----QEQRVV
                ---------- ---------- ---------- ---------- ----------
                ---------- ---------- ---------- ---------- ----------
                ---------- ---------- ---------- ---------- ----------
                ---------- ---------- ---------- ---------- ---------V
                ---------- ---------- ---------- ---------- ---------V
                ---------- ---------- ---------- ---------- ---------M
                ---------- ---------- ---------- ---------- ----------
                ---------- ---------- ---------- ---------- ---------L
                ---------- ---------- ---------- ---------- ----------

                ---------- ---------- ---------- ---------- ----------
                ---------- ---------- ---------- ---------- ----------
                ---------- ---------- ---------- ---------- ----------
                ---------- ---------- ---------- ---------- ----------
                ---------- ---------- ---------- ---------- ----------
                ---------- ---------- ---------- ---------- ----------
                ---------- ---------- ---------- ---------- ----------
                ---------- ---------- ---------- ---------- ----------
                ---------- ---------- ---------- ---------- ----------
                ---------- ---------- ---------- ---------- ----------
                ---------- ---------- ---------- ---------- ----------
                ---------- ---------- ---------- ---------- ----------
                ---------- ---------- ---------- ---------- ----------
                ---------- ---------- ---------- ---------- ----------
                ---------- ---------- ---------- ---------- ----------
                ---------- ---------- ---------- ---------- ----------
                ---------- ---------- ---------- ---------- ----------
                ---------- ---------- ---------- ---------- ----------
                ---------- ---------- ---------- ---------- ----------
                QMYG------ ---------- ---------- ---------- ----------
                ---------- ---------- ---------- ---------- ----------
                ---------- ---------- ---------- ---------- ----------
                ---------- ---------- ---------- ---------- ----------
                ---------- ---------- ---------- ---------- ----------
                ---------- ---------- ---------- ---------- ----------
                ---------- ---------- ---------- ---------- ----------
                ---------- ---------- ---------- ---------- ----------
                ---------- ---------- ---------- ---------- ----------
                ---------- ---------- ---------- ---------- ----------
                ---------- ---------- ---------- ---------- ----------
                ---------- ---------- ---------- ---------- ----------
                ---------- ---------- ---------- ---------- ----------
                ---------- ---------- ---------- ---------- ----------
                ---------- ---------- ---------- ---------- ----------
                ---------- ---------- ---------- ---------- ----------
                ---------- ---------- ---------- ---------- ----------
                ---------- ---------- ---------- ---------- ----------
                ---------- ---------- ---------- ---------- ----------
                ---------- ---------- ---------- ---------- ----------
                SIYGCCIYNK EESCTYTSIG DAEEGTY--- ---------- --------R-
                ---------- ---------- ---------- ---------- ----------
                ---------- ---------- ---------- ---------- ----------
                ---------- ---------- ---------- ---------- ----------
                ---------- ---------- ---------- ---------- ----------
                N--------- ---------- ---------- ---------- ----------
                ---------- ---------- ---------- ---------- ----------
                NYHGI----- ---------- ---------- ---------- ----------
                ---------- ---------- ---------- ---------- ----------
                TVDD------ --------LS TIEE------ ---------- ----------
                ---------- ---------- ---------- ---------- ----------
                ---------- ---------- ---------- ---------- ----------
                QEEL------ ---------- -------S-- ---------- --C--CQY--
                ---------- --------IS D--------- ---------- ----------
                ---------- --------FS H--------- ---------- ----------
                ---------- --------LS E--------- ---------- ----------
                ---------- --------LS D--------- ---------- ----------
                ---------- --------LS D--------- ---------- ----------
                ---------- --------LS E--------- ---------- ----------
                ---------- --------LS D--------- ---------- ----------
                ---------- --------LA E--------- ---------- ----------
                ---------- --------LA E--------- ---------- ----------
                ---------- --------LA E--------- ---------- ----------
                ---------- --------LA E--------- ---------- ----------
                ---------- --------LA E--------- ---------- ----------
                ---------- --------LS E--------- ---------- ----------
                ---------- --------LS E--------- ---------- ----------
                ---------- --------LS E--------- ---------- ----------
                ---------- --------LS E--------- ---------- ----------
                ---------- --------LA E--------- ---------- ----------
                ---------- --------LT E--------- ---------- ----------
                ---------- --------LS E--------- ---------- ----------
                ---------- --------VT E--------- ---------- ----------
                ---------- --------LS S--------- ---------- ----------
                ---------- --------IS D--------- ---------- ----------
                ---------- --------IS D--------- ---------- ----------
                ---------- --------IS D--------- ---------- ----------
                ---------- --------IS D--------- ---------- ----------
                ---------- --------IS D--------- ---------- ----------
                ---------- --------IS D--------- ---------- ----------
                ---------- --------IS D--------- ---------- ----------
                ---------- --------IS D--------- ---------- ----------
                ---------- --------IS D--------- ---------- ----------
                ---------- --------IS D--------- ---------- ----------
                ---------- --------IS D--------- ---------- ----------
                ---------- --------IS T--------- ---------- ----------
                ---------- --------IS T--------- ---------- ----------
                ---------- --------IS D--------- ---------- ----------
                ---------- --------IS E--------- ---------- ----------
                ---------- --------MS E--------- ---------- ----------
                ---------- --------IS D--------- ---------- ----------
                ---------- --------IS D--------- ---------- ----------
                ---------- --------LS D--------- ---------- ----------
                ---------- --------IS D--------- ---------- ----------
                ---------- --------IS D--------- ---------- ----------
                ---------- --------IS D--------- ---------- ----------
                ---------- --------IS D--------- ---------- ----------
                ---------- --------IS Q--------- ---------- ----------
                ---------- --------IS QQSE------ ---------- ----------
                ---------- --------IS QPPE------ ---------- ----------
                ---------- --------IS D--------- ---------- ----------
                ---------- --------IS D--------- ---------- ----------
                ---------- --------IS D--------- ---------- ----------
                ---------- --------VL E--------- ---------- ----------
                ---------- --------IS SSD------- ---------- ----------
                ---------- --------IS SSD------- ---------- ----------
                ---------- --------IS D--------- ---------- ----------
                ---------- --------IS D--------- ---------- ----------
                ---------- --------IS D--------- ---------- ----------
                ---------- --------IA D--------- ---------- ----------
                ---------- --------IT K--------- ---------- ----------
                ---------- --------IS ESD------- ---------- ----------
                ---------- --------IS ESD------- ---------- ----------
                ---------- --------IS D--------- ---------- ----------
                ---------- --------IS D--------- ---------- ----------
                ---------- --------IS D--------- ---------- ----------
                ---------- --------IS D--------- ---------- ----------
                ---------- --------IS D--------- ---------- ----------
                ---------- --------IS D--------- ---------- ----------
                ---------- ---------- ---------- ---------- ----------
                ---------- ---------- ---------- ---------- ----------
                ---------- --------MS K--------- ---------- ----------
                ---------- --------MS E--------- ---------- ----------
                ---------- --------IS ASD------- ---------- ----------
                ---------- --------IS ASD------- ---------- ----------
                ---------- --------LS R--------- ---------- ----------
                ---------- --------LS R--------- ---------- ----------
                ---------- --------LS R--------- ---------- ----------
                ---------- --------LS R--------- ---------- ----------
                ---------- --------LS R--------- ---------- ----------
                ---------- --------LS R--------- ---------- ----------
                ---------- --------LS R--------- ---------- ----------
                ---------- --------LS R--------- ---------- ----------
                ---------- --------LS R--------- ---------- ----------
                ---------- --------LS R--------- ---------- ----------
                ---------- --------LG N--------- ---------- ----------
                ---------- --------LA N--------- ---------- ----------
                ---------- --------LA N--------- ---------- ----------
                ---------- --------LA N--------- ---------- ----------
                ---------- --------VS D--------- ---------- ----------
                ---------- --------VS D--------- ---------- ----------
                ---------- --------VS D--------- ---------- ----------
                ---------- --------VL D--------- ---------- ----------
                ---------- --------VL D--------- ---------- ----------
                ---------- --------VS E--------- ---------- ----------
                ---------- --------IA E--------- ---------- ----------
                ---------- ---------S T--------- ---------- ----------
                ---------- ---------S T--------- ---------- ----------
                ---------- ---------S T--------- ---------- ----------
                ---------- --------LS D--------- ---------- ----------
                ---------- --------LS D--------- ---------- ----------
                ---------- --------LN T--------- ---------- ----------
                ---------- --------VN A--------- ---------- ----------
                ---------- --------LK A--------- ---------- ----------
                ---------- --------IN A--------- ---------- ----------
                ---------- --------LH A--------- ---------- ----------
                ---------- --------LF D--------- ---------- ----------
                ---------- --------LF D--------- ---------- ----------
                ---------- --------LF D--------- ---------- ----------
                ---------- ---------- ---------- ---------- ----------
                ---------- --------LS Q--------- ---------- ----------
                ---------- ---------- ---------- ---------- ----------
                ---------- --------LS G--------- ---------- ----------
                ---------- --------IT A--------- ---------- ----------
                ---------- --------LD S--------- ---------- ----------
                ---------- --------LD S--------- ---------- ----------
                ---------- --------LN S--------- ---------- ----------
                ---------- ---------- ---------- ---------- ----------
                ---------- --------LL DHD------- ---------- ----------
                ---------- --------LL DHD------- ---------- ----------
                ---------- --------IS L--------- ---------- ----------
                ---------- --------IS D--------- ---------- ----------
                ---------- --------IS S--------- ---------- ----------
                ---------- ---------- ---------- ---------- ----------
                ---------- ---------- ---------- ---------- ----------
                ---------- --------IS S--------- ---------- ----------
                ---------- --------TF NIFSL----- ---------- ----------
                ---------- --------IS D--------- ---------- ----------
                ---------- --------IS D--------- ---------- ----------
                ---------- --------IT T--------- ---------- ----------
                ---------- --------IT A--------- ---------- ----------
                ---------- --------VL D--------- ---------- ----------
                ---------- --------VL D--------- ---------- ----------
                ---------- --------LS D--------- ---------- ----------
                ---------- --------LL D--------- ---------- ----------
                ---------- --------LG SRD------- ---------- ----------
                ---------- ---------- ---------- ---------- ----------
                ---------- --------IS DHH------- ---------- ----------
                ---------- --------IS DHQ------- ---------- ----------
                ---------- --------SS E--------- ---------- ----------
                ---------- --------GS D--------- ---------- ----------
                ---------- --------GS D--------- ---------- ----------
                ---------- --------GS D--------- ---------- ----------
                ---------- -----KQALS SC-------- ---------- ----------
                ---------- -----KQGLQ SSYNN----- ---------- ----------
                ---------- -----G-GVS SS-------- ---------- ----------
                ---------- -----RSAGR SS-------- ---------- ----------
                ---------- -----RSAGR SS-------- ---------- ----------
                ---------- -----RSATS NS-------- ---------- ----------
                ---------- -----RSATS NS-------- ---------- ----------
                ---------- -----RSAST S--------- ---------- ----------
                ---------- -----RSGST S--------- ---------- ----------
                ---------- -----RSAGT S--------- ---------- ----------
                ---------- -----RSAGT S--------- ---------- ----------
                ---------- -----RSGST S--------- ---------- ----------
                ---------- -------GLA TKHH------ ---------- ----------
                ---------- ---------- ---------- ---------- ----------
                ---------- -----ERGIS AALGVLGTRR LPYPSRSFEM AHCSRCRIDW
                ---------- -------GIS V--------- ---------- ----------
                ---------- -----SCTPS EQ-------- ---------- ----------
                ---------- -----SCTPS EQ-------- ---------- ----------
                ---------- --------PS ---------- ---------- ----------
                ---------- ---------- ---------- ---------- ----------
                ---------- --------P- ---------- ---------- ----------
                ---------- --------PS TREN------ ---------- ----------
                QKKN------ --------PC DVQEKRV--- ---------- ----------
                ---------- --------PS DGQEQ----- ---------- ----------
                ---------- --------PS DGQEQ----- ---------- ----------
                EKKEK----- ----RKDPPS DGQERRV--- ---------- ----------
                ---------- --------PS D--------- ---------- ----------
                ---------- --------PS D--------- ---------- ----------
                ---------- --------SS SSQE------ ---------- ----------
                ---------- ---------- ---------- ---------- ----------
                ---------- ---------- ---------- ---------- ----------
                ---------- --------AS E--------- ---------- ----------
                ---------- ---------- ---------- ---------- ----------
                ECPEI----- -----LRGSS EAPLQPC--- ---------- ----------
                ---------- --------VS R--------- ---------- ----------

                ---------- ---------- ---------- ---------- ----------
                ---------- ---------- ---------- ---------- ----------
                ---------- ---------- ---------- ---------- ----------
                ---------- ---------- ---------- ---------- ----------
                ---------- ---------- ---------- ---------- ----------
                ---------- ---------- ---------- ---------- ----------
                ---------- ---------- ---------- ---------- ----------
                ---------- ---------- ---------- ---------- ----------
                ---------- ---------- ---------- ---------- ----------
                ---------- ---------- ---------- ---------- ----------
                ---------- ---------- ---------- ---------- ----------
                ---------- ---------- ---------- ---------- ----------
                ---------- ---------- ---------- ---------- ----------
                ---------- ---------- ---------- ---------- ----------
                ---------- ---------- ---------- ---------- ----------
                ---------- ---------- ---------- ---------- ----------
                ---------- ---------- ---------- ---------- ----------
                ---------- ---------- ---------- ---------- ----------
                ---------- ---------- ---------- ---------- ----------
                ---------- ---------- --AKNIAN-- --------YI NSYL------
                ---------- ---------- ------AK-- --------YI I---------
                ---------- ---------- ---------- ---------- ----------
                ---------- ---------- ---------- ---------- ----------
                ---------- ---------- ---------- ---------- ----------
                ---------- ---------- ---------- ---------- ----------
                ---------- ---------- ---------- ---------- ----------
                ---------- ---------- ---------- ---------- ----------
                ---------- ---------- ---------- ---------- ----------
                ---------- ---------- ---------- ---------- ----------
                ---------- ---------- ---------- ---------- ----------
                ---------- ---------- ---------- ---------- ----------
                ---------- ---------- ---------- ---------- ----------
                ---------- ---------- ---------- ---------- ----------
                ---------- ---------- ---------- ---------- ----------
                ---------- ---------- ---------- ---------- ----------
                ---------- ---------- ---------- ---------- ----------
                ---------- ---------- ---------- ---------- ----------
                ---------- ---------- ---------- ---------- ----------
                ---------- ---------- ---------- ---------- ----------
                ---------- -----PPFIL EEAANTSKPC GTPAGFGVYI FQVLFQTCAG
                ---------- ---------- ---------- ---------- ----------
                ---------- ---------- ---------- ---------- ----------
                ---------- ---------- ---------- ---------- ----------
                ---------- ---------- ---------- ---------- ----------
                ---------- ---------- ---------- ---------- ----------
                ---------- ---------- ---------- ---------- ----------
                ---------- ---------- ---------- ---------- ----------
                ---------- ---------- ---------- ---------- ----------
                ---------- ---------V SAMSSLAR-- AAP------- ----------
                ---------- ---------- ---------- ---------- ----------
                ---------- ---------- ---------- ---------- ----------
                ---------- ---------- ---------- ---------- ----------
                ---------- ---------- ----PSSK-- ---------- ----------
                ---------- ---------- ----STLQ-- ---------- ----------
                ---------- ---------- ----AASR-- ---------- ----------
                ---------- ---------- ----AAAS-- ---------- ----------
                ---------- ---------- ----AAAS-- ---------- ----------
                ---------- ---------- ----AAAS-- ---------- ----------
                ---------- ---------- ----AAAS-- ---------- ----------
                ---------- ---------- ----AAAS-- ---------- ----------
                ---------- ---------- ----AAAS-- ---------- ----------
                ---------- ---------- ----AAAS-- ---------- ----------
                ---------- ---------- ----AAAS-- ---------- ----------
                ---------- ---------- ----AAAS-- ---------- ----------
                ---------- ---------- ----AAAS-- ---------- ----------
                ---------- ---------- ----AAAS-- ---------- ----------
                ---------- ---------- ----AAAS-- ---------- ----------
                ---------- ---------- ----SAAK-- ---------- ----------
                ---------- ---------- ----TAAK-- ---------- ----------
                ---------- ---------- ----LASK-- ---------- ----------
                ---------- ---------- ----FASR-- ---------- ----------
                ---------- ---------- ----MASR-- ---------- ----------
                ---------- ---------- ----VDSS-- ---------- ----------
                ---------- ---------- -----SSK-- ---------- ----------
                ---------- ---------- -----SSK-- ---------- ----------
                ---------- ---------- -----SSK-- ---------- ----------
                ---------- ---------- -----SSK-- ---------- ----------
                ---------- ---------- -----SSK-- ---------- ----------
                ---------- ---------- -----SSK-- ---------- ----------
                ---------- ---------- -----SSK-- ---------- ----------
                ---------- ---------- -----SPK-- ---------- ----------
                ---------- ---------- -----SPK-- ---------- ----------
                ---------- ---------- -----SSK-- ---------- ----------
                ---------- ---------- -----SSK-- ---------- ----------
                ---------- ---------- ----NSSK-- ---------- ----------
                ---------- ---------- ----NSSK-- ---------- ----------
                ---------- ---------- -----SSK-- ---------- ----------
                ---------- ---------- -----SSK-- ---------- ----------
                ---------- ---------- -----SSK-- ---------- ----------
                ---------- ---------- -----SPK-- ---------- ----------
                ---------- ---------- ----SSSK-- ---------- ----------
                ---------- ---------- ------SK-- ---------- ----------
                ---------- ---------- ------SK-- ---------- ----------
                ---------- ---------- ------SK-- ---------- ----------
                ---------- ---------- -----SSK-- --G------- ----------
                ---------- ---------- -----SSK-- --G------- ----------
                ---------- ---------- -----SSN-- ---------- ----------
                ---------- ---------- ---SESSK-- --N------- ----------
                ---------- ---------- -----SSK-- --D------- ----------
                ---------- ---------- -----SSK-- ---------- ----------
                ---------- ---------- -----SSK-- ---------- ----------
                ---------- ---------- -----SSK-- ---------- ----------
                ---------- ---------- -----PSR-- ---------- ----------
                ---------- ---------- ----STSKDS HHD------- ----------
                ---------- ---------- ----STSKDS HHD------- ----------
                ---------- ---------- -----SSKVT FS-------- ----------
                ---------- ---------- -----SSK-- ---------- ----------
                ---------- ---------- -----STK-- ---------- ----------
                ---------- ---------- ------SK-- ---------- ----------
                ---------- ---------- -----SSK-- ---------- ----------
                ---------- ---------- -----SSKR- ---------- ----------
                ---------- ---------- -----SSK-- ---------- ----------
                ---------- ---------- -----TPK-- ---------- ----------
                ---------- ---------- -----TPK-- ---------- ----------
                ---------- ---------- -----TPK-- ---------- ----------
                ---------- ---------- -----TSK-- ---------- ----------
                ---------- ---------- -----TSK-- ---------- ----------
                ---------- ---------- -----TSK-- ---------- ----------
                ---------- ---------- ---------- ---------- ----------
                ---------- ---------- ---------- ---------- ----------
                ---------- ---------- ---------- ---------- ----------
                --------L- ---------- ----DSSK-- ---------- ----------
                ---------- ---------- -----SSKGA ---------- ----------
                ---------- ---------- -----SSKGV P--------- ----------
                ---------- ---------- ----TTI--- ---------- ----------
                ---------- ---------- ----TTI--- ---------- ----------
                ---------- ---------- ----TTI--- ---------- ----------
                ---------- ---------- ----TTI--- ---------- ----------
                ---------- ---------- ----TTI--- ---------- ----------
                ---------- ---------- ----TTI--- ---------- ----------
                ---------- ---------- ----TTI--- ---------- ----------
                ---------- ---------- ----TKI--- ---------- ----------
                ---------- ---------- ----TKI--- ---------- ----------
                ---------- ---------- ----TTI--- ---------- ----------
                ---------- ---------- ----PSLR-- ---------- ----------
                ---------- ---------- ----STTI-- ---------- ----------
                ---------- ---------- ----STTI-- ---------- ----------
                ---------- ---------- ----STTI-- ---------- ----------
                ---------- ---------- ----SSEE-- ---------- ----------
                ---------- ---------- ----SSKE-- ---------- ----------
                ---------- ---------- ----SSKD-- ---------- ----------
                ---------- ---------- ----SSK--- ---------- ----------
                ---------- ---------- ----SSK--- ---------- ----------
                ---------- ---------- ----SHSS-- ---------- ----------
                ---------- ---------- ----SSNT-- ---------- ----------
                ---------- ---------- ----GSKT-- ---------- ----------
                ---------- ---------- ----GSKT-- ---------- ----------
                ---------- ---------- ----GSKT-- ---------- ----------
                ---------- ---------- ----SSER-- ---------- ----------
                ---------- ---------- ----ASKL-- ---------- ----------
                ---------- ---------- ----FSST-- ---------- ----------
                ---------- ---------- ----YMRE-- ---------- ----------
                ---------- ---------- ----SMRE-- ---------- ----------
                ---------- ---------- ----SIKE-- ---------- ----------
                ---------- ---------- ----YIRD-- ---------- ----------
                ---------- ---------- -----LSQS- ---------- ----------
                ---------- ---------- -----LSQX- ---------- ----------
                ---------- ---------- ----LSQK-- ---------- ----------
                ---------- ---------- ---------- ---------- ----------
                ---------- ---------- ----MTTK-- ---------- ----------
                ---------- ---------- ---------- ---------- ----------
                ---------- ---------- ----HLSKT- ---------- ----------
                ---------- ---------- ---DQSSSTD K--------- ----------
                ---------- ---------- ----SSNK-- ---------- ----------
                ---------- ---------- ----SSNK-- ---------- ----------
                ---------- ---------- ----QLSK-- ---------- ----------
                ---------- ---------- ---------- ---------- ----------
                ---------- ---------- ----HTKKS- ---------- ----------
                ---------- ---------- ----HTKKS- ---------- ----------
                ---------- ---------- ---------- ---------- ----------
                ---------- ---------- -----SSD-- ---------- ----------
                ---------- ---------- ----GSSD-- ---------- ----------
                ---------- ---------- ---------- ---------- ----------
                ---------- ---------- ---------- ---------- ----------
                ---------- ---------- ----GSSD-- ---------- ----------
                ---------- ---------- -SMVATAKAI ---------- ----------
                ---------- ---------- -----SSK-- ---------- ----------
                ---------- ---------- ----HQSKRS NDD------- ----------
                ---------- ---------- ----ESSKN- ---------- ----------
                ---------- ---------- ----ESSKN- ---------- ----------
                ---------- ---------- ----FNTK-- ---------- ----------
                ---------- ---------- ----SSSK-- ---------- ----------
                ---------- ---------- ----LRSSAS ---------- ----------
                ---------- ---------- ----SSKKIN ---------- ----------
                ---------- ---------- ----TTSSLS G--------- ----------
                ---------- ---------- ---------- ---------- ----------
                ---------- ---------- ----DTTS-- ---------- ----------
                ---------- ---------- ----DTTS-- ---------- ----------
                ---------- ---------- -----TSQVT D--------- ----------
                ---------- ---------- ----SSSQ-- ---------- ----------
                ---------- ---------- ----SSSQ-- ---------- ----------
                ---------- ---------- ----SSSQ-- ---------- ----------
                ---------- ---------- ---SNSSGSS ---------- ----------
                ---------- ---------- ---NSSSGSG SS-------- ----------
                ---------- ---------- ---------- ---------- ----------
                ---------- ---------- ---------- ---------- ----------
                ---------- ---------- ---------- ---------- ----------
                ---------- ---------- ---------- ---------- ----------
                ---------- ---------- ---------- ---------- ----------
                ---------- ---------- ---------- ---------- ----------
                ---------- ---------- ---------- ---------- ----------
                ---------- ---------- ---------- ---------- ----------
                ---------- ---------- ---------- ---------- ----------
                ---------- ---------- ---------- ---------- ----------
                ---------- ---------- ---------- ---------- ----------
                ---------- ---------- ---------- ---------- ----------
                LQKDGVLLLE VGRVLRP--G GCFVYSSPEA YA-------- ----------
                ---------- ---------- ---------- ---------- ----------
                ---------- ---------- ---ASASKSS ---------- ----------
                ---------- ---------- ---ASASKSS ---------- ----------
                ---------- ----EEP--A AAVIDDDKSS ---------- ----------
                ---------- -----PP--D GGSASPSKSS ---------- ----------
                ---------- ----PPP--D GGGSASSKSS ---------- ----------
                ---------- ----PPP--D GGSSASSKSS ---------- ----------
                VEKE------ -K-RKNP--- ----CASKSS ---------- ----------
                ---------- ------P--- ---SSASKSS ---------- ----------
                ---------- ------P--- ---SSASKSS DD-------- ----------
                MAKE------ -NSRKDP--- ---SASSKSS ---------- ----------
                ---------- ----EKP--- ----SAPKSS ---------- ----------
                ---------- ----EKP--- ----SAPKSS ---------- ----------
                ---------- ---------- ---AAGSKRS ---------- ----------
                ---------- ---------- ---------- ---------- ----------
                ---------- ---------- ---------- ---------- ----------
                ---------- ---------- --LKNSSNEK I--------- ----------
                ---------- ---------- ---------- ---------- ----------
                ---------- ------P--- --APVSS--- ---------- ----------
                ---------- ---------- ---------- ---------- ----------

                ---------- ---------- ---------- ---------- ----------
                ---------- ---------- ---------- ---------- ----------
                ---------- ---------- ---------- ---------- ----------
                ---------- ---------- ---------- ---------- ----------
                ---------- ---------- ---------- ---------- ----------
                ---------- ---------- ---------- ---------- ----------
                ---------- ---------- ---------- ---------- ----------
                ---------- ---------- ---------- ---------- ----------
                ---------- ---------- ---------- ---------- ----------
                ---------- ---------- ---------- ---------- ----------
                ---------- ---------- ---------- ---------- ----------
                ---------- ---------- ---------- ---------- ----------
                ---------- ---------- ---------- ---------- ----------
                ---------- ---------- ---------- ---------- ----------
                ---------- ---------- ---------- ---------- ----------
                ---------- ---------- ---------- ---------- ----------
                ---------- ---------- ---------- ---------- ----------
                ---------- ---------- ---------- ---------- ----------
                ---------- ---------- ---------- ---------- ----------
                ---------- ---------- ---------- ---------- ----------
                ---------- ---------- ---------- ---------- ----------
                ---------- ---------- ---------- ---------- ----------
                ---------- ---------- ---------- ---------- ----------
                ---------- ---------- ---------- ---------- ----------
                ---------- ---------- ---------- ---------- ----------
                ---------- ---------- ---------- ---------- ----------
                ---------- ---------- ---------- ---------- ----------
                ---------- ---------- ---------- ---------- ----------
                ---------- ---------- ---------- ---------- ----------
                ---------- ---------- ---------- ---------- ----------
                ---------- ---------- ---------- ---------- ----------
                ---------- ---------- ---------- ---------- ----------
                ---------- ---------- ---------- ---------- ----------
                ---------- ---------- ---------- ---------- ----------
                ---------- ---------- ---------- ---------- ----------
                ---------- ---------- ---------- ---------- ----------
                ---------- ---------- ---------- ---------- ----------
                ---------- ---------- ---------- ---------- ----------
                ---------- ---------- ---------- ---------- ----------
                AVVLTDIVFW GLIYPFTKGY RLSFLHVCMH SLNAVFLLGD TCLNSLRFPL
                ---------- ---------- ---------- ---------- ----------
                ---------- ---------- ---------- ---------- ----------
                ---------- ---------- ---------- ---------- ----------
                ---------- ---------- ---------- ---------- ----------
                ---------- ---------- ---------- ---------- ----------
                ---------- ---------- ---------- ---------- ----------
                ---------- ---------- ---------- ---------- ----------
                ---------- ---------- ---------- ---------- ----------
                ---------- ----PF---- ---------- ---------- ----------
                ---------- ---------- ---------- ---------- ----------
                ---------- ---------- ---------- ---------- ----------
                ---------- ---------- ---------- ---------- ----------
                ---------- ---------- ---------- ---------- ----------
                ---------- ---------- ---------- ---------- ----------
                ---------- ---------- ---------- ---------- ----------
                ---------- ---------- ---------- ---------- ----------
                ---------- ---------- ---------- ---------- ----------
                ---------- ---------- ---------- ---------- ----------
                ---------- ---------- ---------- ---------- ----------
                ---------- ---------- ---------- ---------- ----------
                ---------- ---------- ---------- ---------- ----------
                ---------- ---------- ---------- ---------- ----------
                ---------- ---------- ---------- ---------- ----------
                ---------- ---------- ---------- ---------- ----------
                ---------- ---------- ---------- ---------- ----------
                ---------- ---------- ---------- ---------- ----------
                ---------- ---------- ---------- ---------- ----------
                ---------- ---------- ---------- ---------- ----------
                ---------- ---------- ---------- ---------- ----------
                ---------- ---------- ---------- ---------- ----------
                ---------- ---------- ---------- ---------- ----------
                ---------- ---------- ---------- ---------- ----------
                ---------- ---------- ---------- ---------- ----------
                ---------- ---------- ---------- ---------- ----------
                ---------- ---------- ---------- ---------- ----------
                ---------- ---------- ---------- ---------- ----------
                ---------- ---------- ---------- ---------- ----------
                ---------- ---------- ---------- ---------- ----------
                ---------- ---------- ---------- ---------- ----------
                ---------- ---------- ---------- ---------- ----------
                ---------- ---------- ---------- ---------- ----------
                ---------- ---------- ---------- ---------- ----------
                ---------- ---------- ---------- ---------- ----------
                ---------- ---------- ---------- ---------- ----------
                ---------- ---------- ---------- ---------- ----------
                ---------- ---------- ---------- ---------- ----------
                ---------- ---------- ---------- ---------- ----------
                ---------- ---------- ---------- ---------- ----------
                ---------- ---------- ---------- ---------- ----------
                ---------- ---------- ---------- ---------- ----------
                ---------- ---------- ---------- ---------- ----------
                ---------- ---------- ---------- ---------- ----------
                ---------- ---------- ---------- ---------- ----------
                ---------- ---------- ---------- ---------- ----------
                ---------- ---------- ---------- ---------- ----------
                ---------- ---------- ---------- ---------- ----------
                ---------- ---------- ---------- ---------- ----------
                ---------- ---------- ---------- ---------- ----------
                ---------- ---------- ---------- ---------- ----------
                ---------- ---------- ---------- ---------- ----------
                ---------- ---------- ---------- ---------- ----------
                ---------- ---------- ---------- ---------- ----------
                ---------- ---------- ---------- ---------- ----------
                ---------- ---------- ---------- ---------- ----------
                ---------- ---------- ---------- ---------- ----------
                ---------- ---------- ---------- ---------- ----------
                ---------- ---------- ---------- ---------- ----------
                ---------- ---------- ---------- ---------- ----------
                ---------- ---------- ---------- ---------- ----------
                ---------- ---------- ---------- ---------- ----------
                ---------- ---------- ---------- ---------- ----------
                ---------- ---------- ---------- ---------- ----------
                ---------- ---------- ---------- ---------- ----------
                ---------- ---------- ---------- ---------- ----------
                ---------- ---------- ---------- ---------- ----------
                ---------- ---------- ---------- ---------- ----------
                ---------- ---------- ---------- ---------- ----------
                ---------- ---------- ---------- ---------- ----------
                ---------- ---------- ---------- ---------- ----------
                ---------- ---------- ---------- ---------- ----------
                ---------- ---------- ---------- ---------- ----------
                ---------- ---------- ---------- ---------- ----------
                ---------- ---------- ---------- ---------- ----------
                ---------- ---------- ---------- ---------- ----------
                ---------- ---------- ---------- ---------- ----------
                ---------- ---------- ---------- ---------- ----------
                ---------- ---------- ---------- ---------- ----------
                ---------- ---------- ---------- ---------- ----------
                ---------- ---------- ---------- ---------- ----------
                ---------- ---------- ---------- ---------- ----------
                ---------- ---------- ---------- ---------- ----------
                ---------- ---------- ---------- ---------- ----------
                ---------- ---------- ---------- ---------- ----------
                ---------- ---------- ---------- ---------- ----------
                ---------- ---------- ---------- ---------- ----------
                ---------- ---------- ---------- ---------- ----------
                ---------- ---------- ---------- ---------- ----------
                ---------- ---------- ---------- ---------- ----------
                ---------- ---------- ---------- ---------- ----------
                ---------- ---------- ---------- ---------- ----------
                ---------- ---------- ---------- ---------- ----------
                ---------- ---------- ---------- ---------- ----------
                ---------- ---------- ---------- ---------- ----------
                ---------- ---------- ---------- ---------- ----------
                ---------- ---------- ---------- ---------- ----------
                ---------- ---------- ---------- ---------- ----------
                ---------- ---------- ---------- ---------- ----------
                ---------- ---------- ---------- ---------- ----------
                ---------- ---------- ---------- ---------- ----------
                ---------- ---------- ---------- ---------- ----------
                ---------- ---------- ---------- ---------- ----------
                ---------- ---------- ---------- ---------- ----------
                ---------- ---------- ---------- ---------- ----------
                ---------- ---------- ---------- ---------- ----------
                ---------- ---------- ---------- ---------- ----------
                ---------- ---------- ---------- ---------- ----------
                ---------- ---------- ---------- ---------- ----------
                ---------- ---------- ---------- ---------- ----------
                ---------- ---------- ---------- ---------- ----------
                ---------- ---------- ---------- ---------- ----------
                ---------- ---------- ---------- ---------- ----------
                ---------- ---------- ---------- ---------- ----------
                ---------- ---------- ---------- ---------- ----------
                ---------- ---------- ---------- ---------- ----------
                ---------- ---------- ---------- ---------- ----------
                ---------- ---------- ---------- ---------- ----------
                ---------- ---------- ---------- ---------- ----------
                ---------- ---------- ---------- ---------- ----------
                ---------- ---------- ---------- ---------- ----------
                ---------- ---------- ---------- ---------- ----------
                ---------- ---------- ---------- ---------- ----------
                ---------- ---------- ---------- ---------- ----------
                ---------- ---------- ---------- ---------- ----------
                ---------- ---------- ---------- ---------- ----------
                ---------- ---------- ---------- ---------- ----------
                ---------- ---------- ---------- ---------- ----------
                ---------- ---------- ---------- ---------- ----------
                ---------- ---------- ---------- ---------- ----------
                ---------- ---------- ---------- ---------- ----------
                ---------- ---------- ---------- ---------- ----------
                ---------- ---------- ---------- ---------- ----------
                ---------- ---------- ---------- ---------- ----------
                ---------- ---------- ---------- ---------- ----------
                ---------- ---------- ---------- ---------- ----------
                ---------- ---------- ---------- ---------- ----------
                ---------- ---------- ---------- ---------- ----------
                ---------- ---------- ---------- ---------- ----------
                ---------- ---------- ---------- ---------- ----------
                ---------- ---------- ---------- ---------- ----------
                ---------- ---------- ---------- ---------- ----------
                ---------- ---------- ---------- ---------- ----------
                ---------- ---------- ---------- ---------- ----------
                ---------- ---------- ---------- ---------- ----------
                ---------- ---------- ---------- ---------- ----------
                ---------- ---------- ---------- ---------- ----------
                ---------- ---------- ---------- ---------- ----------
                ---------- ---------- ---------- ---------- ----------
                ---------- ---------- ---------- ---------- ----------
                ---------- ---------- ---------- ---------- ----------
                ---------- ---------- ---------- ---------- ----------
                ---------- ---------- ---------- ---------- ----------
                ---------- ---------- ---------- ---------- ----------
                ---------- ---------- ---------- ---------- ----------
                ---------- ---------- ---------- ---------- ----------
                ---------- ---------- ---------- ---------- ----------
                ---------- ---------- ---------- ---------- ----------
                ---------- ---------- ---------- ---------- ----------
                ---------- ---------- ---------- ---------- ----------
                ---------- ---------- ---------- ---------- ----------
                ---------- ---------- ---------- ---------- ----------
                ---------- ---------- ---------- ---------- ----------
                ---------- ---------- ---------- ---------- ----------
                ---------- ---------- ---------- ---------- ----------
                ---------- ---------- ---------- ---------- ----------
                ---------- ---------- ---------- ---------- ----------
                ---------- ---------- ---------- ---------- ----------
                ---------- ---------- ---------- ---------- ----------
                ---------- ---------- ---------- ---------- ----------
                ---------- ---------- ---------- ---------- ----------
                ---------- ---------- ---------- ---------- ----------
                ---------- ---------- ---------- ---------- ----------
                ---------- ---------- ---------- ---------- ----------
                ---------- ---------- ---------- ---------- ----------
                ---------- ---------- ---------- ---------- ----------
                ---------- ---------- ---------- ---------- ----------
                ---------- ---------- ---------- ---------- ----------
                ---------- ---------- ---------- ---------- ----------

                ---------- ---------- ---------- ---------- ----------
                ---------- ---------- ---------- ---------- ----------
                ---------- ---------- ---------- ---------- ----------
                ---------- ---------- ---------- ---------- ----------
                ---------- ---------- ---------- ---------- ----------
                ---------- ---------- ---------- ---------- ----------
                ---------- ---------- ---------- ---------- ----------
                ---------- ---------- ---------- ---------- ----------
                ---------- ---------- ---------- ---------- ----------
                ---------- ---------- ---------- ---------- ----------
                ---------- ---------- ---------- ---------- ----------
                ---------- ---------- ---------- ---------- ----------
                ---------- ---------- ---------- ---------- ----------
                ---------- ---------- ---------- ---------- ----------
                ---------- ---------- ---------- ---------- ----------
                ---------- ---------- ---------- ---------- ----------
                ---------- ---------- ---------- ---------- ----------
                ---------- ---------- ---------- ---------- ----------
                ---------- ---------- ---------- ---------- ----------
                ---------- ---------- ---------- ---------- ----------
                ---------- ---------- ---------- ---------- ----------
                ---------- ---------- ---------- ---------- ----------
                ---------- ---------- ---------- ---------- ----------
                ---------- ---------- ---------- ---------- ----------
                ---------- ---------- ---------- ---------- ----------
                ---------- ---------- ---------- ---------- ----------
                ---------- ---------- ---------- ---------- ----------
                ---------- ---------- ---------- ---------- ----------
                ---------- ---------- ---------- ---------- ----------
                ---------- ---------- ---------- ---------- ----------
                ---------- ---------- ---------- ---------- ----------
                ---------- ---------- ---------- ---------- ----------
                ---------- ---------- ---------- ---------- ----------
                ---------- ---------- ---------- ---------- ----------
                ---------- ---------- ---------- ---------- ----------
                ---------- ---------- ---------- ---------- ----------
                ---------- ---------- ---------- ---------- ----------
                ---------- ---------- ---------- ---------- ----------
                ---------- ---------- ---------- ---------- ----------
                FRISYFAFWS CIFVAYQWII HAFKNLWWPY QFLDLSSPYA PLWYLGVALV
                ---------- ---------- ---------- ---------- ----------
                ---------- ---------- ---------- ---------- ----------
                ---------- ---------- ---------- ---------- ----------
                ---------- ---------- ---------- ---------- ----------
                ---------- ---------- ---------- ---------- ----------
                ---------- ---------- ---------- ---------- ----------
                ---------- ---------- ---------- ---------- ----------
                ---------- ---------- ---------- ---------- ----------
                ---------- ---------- ---------- ---------- ----------
                ---------- ---------- ---------- ---------- ----------
                ---------- ---------- ---------- ---------- ----------
                ---------- ---------- ---------- ---------- ----------
                ---------- ---------- ---------- ---D------ ----------
                ---------- ---------- ---------- ---DSPHA-- ----------
                ---------- ---------- ---------- ---DPDEHH- ----------
                ---------- ---------- ---------- ---RTSDDDD DG--------
                ---------- ---------- ---------- ---RTSDDDD EG--------
                ---------- ---------- ---------- ---KTDDDDE EG--------
                ---------- ---------- ---------- ---KGSDDDD DDES------
                ---------- ---------- ---------- ---KTSDDDE S---------
                ---------- ---------- ---------- ---KTSDDDE G---------
                ---------- ---------- ---------- ---KTSDDDE G---------
                ---------- ---------- ---------- ---KTSDDES ----------
                ---------- ---------- ---------- ---KTSDDES ----------
                ---------- ---------- ---------- ---KSSDDDD DDG-------
                ---------- ---------- ---------- ---KSSDDEG ----------
                ---------- ---------- ---------- ---KSSDDEG ----------
                ---------- ---------- ---------- ---DSEKED- ----------
                ---------- ---------- ---------- ---DSDKED- ----------
                ---------- ---------- ---------- ---DYDKEE- ----------
                ---------- ---------- ---------- ---DPGE--- ----------
                ---------- ---------- ---------- ---DPEDDEG ----------
                ---------- ---------- ---------- ---NTSNSSR NQHDSA----
                ---------- ---------- ---------- ---ESDD--- ----------
                ---------- ---------- ---------- ---ESDD--- ----------
                ---------- ---------- ---------- ---ESDD--- ----------
                ---------- ---------- ---------- ---ESDD--- ----------
                ---------- ---------- ---------- ---ESDD--- ----------
                ---------- ---------- ---------- ---ESDD--- ----------
                ---------- ---------- ---------- ---ESDD--- ----------
                ---------- ---------- ---------- ---ESDD--- ----------
                ---------- ---------- ---------- ---ESDD--- ----------
                ---------- ---------- ---------- ---ESDD--- ----------
                ---------- ---------- ---------- ---ESDD--- ----------
                ---------- ---------- ---------- ---SQND--- ----------
                ---------- ---------- ---------- ---SQND--- ----------
                ---------- ---------- ---------- ---DSDD--- ----------
                ---------- ---------- ---------- ---DSDDQQT SQ--------
                ---------- ---------- ---------- ---ATDD--- ----------
                ---------- ---------- ---------- ---DHDD--- ----------
                ---------- ---------- ---------- ---DPDK--- ----------
                ---------- ---------- ---------- ---DSDD--- ----------
                ---------- ---------- ---------- ---DSDD--- ----------
                ---------- ---------- ---------- ---DSDD--- ----------
                ---------- ---------- ---------- ---STND--- ----------
                ---------- ---------- ---------- ---STND--- ----------
                ---------- ---------- ---------- ---DSDD--- ----------
                ---------- ---------- ---------- --HDPDE--- ----------
                ---------- ---------- ---------- --HDPDE--- ----------
                ---------- ---------- ---------- ---DSKE--- ----------
                ---------- ---------- ---------- ---DSKE--- ----------
                ---------- ---------- ---------- ---DSKE--- ----------
                ---------- ---------- ---------- ---DPDDQTS Q---------
                ---------- ---------- ---------- G-DDGEDDHS NPN-------
                ---------- ---------- ---------- G-DDGDDNHS NQN-------
                ---------- ---------- ---------- --YGRSTETR QQEWSTTS--
                ---------- ---------- ---------- ---GAAKD-- ----------
                ---------- ---------- ---------- ---GGSSH-- ----------
                ---------- ---------- ---------- ---DSD---- ----------
                ---------- ---------- ---------- ---HSDT--- ----------
                ---------- ---------- ---------- ---------- ----------
                ---------- ---------- ---------- ---DAEED-- ----------
                ---------- ---------- ---------- ---DSDD--- ----------
                ---------- ---------- ---------- ---DSDD--- ----------
                ---------- ---------- ---------- ---DSDD--- ----------
                ---------- ---------- ---------- ---DDSDE-- ----------
                ---------- ---------- ---------- ---DDSDE-- ----------
                ---------- ---------- ---------- ---DHSDE-- ----------
                ---------- ---------- ---------- ---------- ----------
                ---------- ---------- ---------- ---------- ----------
                ---------- ---------- ---------- ---HSDD--- ----------
                ---------- ---------- ---------- ---DD----- ----------
                ---------- ---------- ---------- ---QHDD--- ----------
                ---------- ---------- ---------- ---------- ----------
                ---------- ---------- ---------- ---------- ----------
                ---------- ---------- ---------- ---------- ----------
                ---------- ---------- ---------- ---------- ----------
                ---------- ---------- ---------- ---------- ----------
                ---------- ---------- ---------- ---------- ----------
                ---------- ---------- ---------- ---------- ----------
                ---------- ---------- ---------- ---------- ----------
                ---------- ---------- ---------- ---------- ----------
                ---------- ---------- ---------- ---------- ----------
                ---------- ---------- ---------- ---------- ----------
                ---------- ---------- ---------- ---DKKN--- ----------
                ---------- ---------- ---------- ---RDTK--- ----------
                ---------- ---------- ---------- ---RDTK--- ----------
                ---------- ---------- ---------- ---RDTK--- ----------
                ---------- ---------- ---------- ---RV----- ----------
                ---------- ---------- ---------- ---RI----- ----------
                ---------- ---------- ---------- ---RV----- ----------
                ---------- ---------- ---------- ---------- ----------
                ---------- ---------- ---------- ---------- ----------
                ---------- ---------- ---------- ---SSNERV- ----------
                ---------- ---------- ---------- ---TQDH--- ----------
                ---------- ---------- ---------- ---------- ----------
                ---------- ---------- ---------- ---------- ----------
                ---------- ---------- ---------- ---------- ----------
                ---------- ---------- ---------- ---DTSES-- ----------
                ---------- ---------- ---------- ---HDTQHR- ----------
                ---------- ---------- ---------- ---Q------ ----------
                ---------- ---------- ---------- ---KGNKD-- ----------
                ---------- ---------- ---------- ---TIDKN-- ----------
                ---------- ---------- ---------- ---N-QKN-- ----------
                ---------- ---------- ---------- ---NNGHDQL HH--------
                ---------- ---------- ---------- ---GDNSTTT DDGGDESDQ-
                ---------- ---------- ---------- ---GDNSTTT DDGGDESDQ-
                ---------- ---------- ---------- ---DSSDDDD QK--------
                ---------- ---------- ---------- ---DPKHD-- ----------
                ---------- ---------- ---------- ---DDND--- ----------
                ---------- ---------- ---------- ---------- ----------
                ---------- ---------- ---------- ---DTDESSC TT--TESDD-
                ---------- ---------- ---------- ---DSQDSKD ----------
                ---------- ---------- ---------- ---DSKEKQ- ----------
                ---------- ---------- ---------- ---DSNDK-- ----------
                ---------- ---------- ---------- ---YKP---- ----------
                ---------- ---------- ---------- ---------- ----------
                ---------- ---------- ---------- ---DME---- ----------
                ---------- ---------- ---------- ---DRE---- ----------
                ---------- ---------- ---------- ---------- ----------
                ---------- ---------- ---------- ---D------ ----------
                ---------- ---------- ---------- ---D------ ----------
                ---------- ---------- ---------- ---------- ----------
                ---------- ---------- ---------- ---------- ----------
                ---------- ---------- ---------- ---D------ ----------
                ---------- ---------- ---------- ---------- ----------
                ---------- ---------- ---------- ---EPDD--- ----------
                ---------- ---------- ---------- QSKDSKD--- ----------
                ---------- ---------- ---------- ---DSED--- ----------
                ---------- ---------- ---------- ---DSED--- ----------
                ---------- ---------- ---------- ---------- ----------
                ---------- ---------- ---------- ---------- ----------
                ---------- ---------- ---------- ---DGSTC-- ----------
                ---------- ---------- ---------- ---DQ----- ----------
                ---------- ---------- ---------- ---------- ----------
                ---------- ---------- ---------- ---------- ----------
                ---------- ---------- ---------- ---D------ ----------
                ---------- ---------- ---------- ---D------ ----------
                ---------- ---------- ---------- ---DASIN-- ----------
                ---------- ---------- ---------- ---------- ----------
                ---------- ---------- ---------- ---------- ----------
                ---------- ---------- ---------- ---------- ----------
                ---------- ---------- ---------- ---------- ----------
                ---------- ---------- ---------- ---------- ----------
                ---------- ---------- ---------- ---------- ----------
                ---------- ---------- ---------- ---------- ----------
                ---------- ---------- ---------- ---------- ----------
                ---------- ---------- ---------- ---------- ----------
                ---------- ---------- ---------- ---------- ----------
                ---------- ---------- ---------- ---------- ----------
                ---------- ---------- ---------- ---------- ----------
                ---------- ---------- ---------- ---------- ----------
                ---------- ---------- ---------- ---------- ----------
                ---------- ---------- ---------- ---------- ----------
                ---------- ---------- ---------- ---------- ----------
                ---------- ---------- ---------- ---------- ----------
                ---------- ---------- ---------- --LDPFNRKI WRQMSDLAR-
                ---------- ---------- ---------- ---------- ----------
                ---------- ---------- ---------- ---DDNDN-- ----------
                ---------- ---------- ---------- ---DANDN-- ----------
                ---------- ---------- ---------- ---DQDEDDD DDD-------
                ---------- ---------- ---------- ---ADDDDQ- ----------
                ---------- ---------- ---------- ---ADDDDQT ADQ-------
                ---------- ---------- ---------- ---ADDDDQT ADQ-------
                ---------- ---------- ---------- ---HDN---- ----------
                ---------- ---------- ---------- ---DDDDD-- ----------
                ---------- ---------- ---------- --NDDDDD-- ----------
                ---------- ---------- ---------- ---DKDDDD- ----------
                ---------- ---------- ---------- ---EPQTTTT TTRSSLPLP-
                ---------- ---------- ---------- ---EPQTTTT TTRSSLPLP-
                ---------- ---------- ---------- ---GGDDD-- ----------
                ---------- ---------- ---------- ---DVDDNGC S---------
                ---------- ---------- ---------- ---DEDDE-- ----------
                ---------- ---------- ---------- ---------- ----------
                ---------- ---------- ---------- ---------- ----------
                ---------- ---------- ---------- ---------- ----------
                ---------- ---------- ---------- ---NA----- ----------

                ---------- ---------- ----
                ---------- ---------- ----
                ---------- ---------- ----
                ---------- ---------- ----
                ---------- ---------- ----
                ---------- ---------- ----
                ---------- ---------- ----
                ---------- ---------- ----
                ---------- ---------- ----
                ---------- ---------- ----
                ---------- ---------- ----
                ---------- ---------- ----
                ---------- ---------- ----
                ---------- ---------- ----
                ---------- ---------- ----
                ---------- ---------- ----
                ---------- ---------- ----
                ---------- ---------- ----
                ---------- ---------- ----
                ---------- ---------- ----
                ---------- ---------- ----
                ---------- ---------- ----
                ---------- ---------- ----
                ---------- ---------- ----
                ---------- ---------- ----
                ---------- ---------- ----
                ---------- ---------- ----
                ---------- ---------- ----
                ---------- ---------- ----
                ---------- ---------- ----
                ---------- ---------- ----
                ---------- ---------- ----
                ---------- ---------- ----
                ---------- ---------- ----
                ---------- ---------- ----
                ---------- ---------- ----
                ---------- ---------- ----
                ---------- ---------- ----
                ---------- ---------- ----
                HIPCFAVFAL IVKMKNSLLE RHSS
                ---------- ---------- ----
                ---------- ---------- ----
                ---------- ---------- ----
                ---------- ---------- ----
                ---------- ---------- ----
                ---------- ---------- ----
                ---------- ---------- ----
                ---------- ---------- ----
                ---------- ---------- ----
                ---------- ---------- ----
                ---------- ---------- ----
                ---------- ---------- ----
                ---------- ---------- ----
                ---------- ---------- ----
                ---------- ---------- ----
                ---------- ---------- ----
                ---------- ---------- ----
                ---------- ---------- ----
                ---------- ---------- ----
                ---------- ---------- ----
                ---------- ---------- ----
                ---------- ---------- ----
                ---------- ---------- ----
                ---------- ---------- ----
                ---------- ---------- ----
                ---------- ---------- ----
                ---------- ---------- ----
                ---------- ---------- ----
                ---------- ---------- ----
                ---------- ---------- ----
                ---------- ---------- ----
                ---------- ---------- ----
                ---------- ---------- ----
                ---------- ---------- ----
                ---------- ---------- ----
                ---------- ---------- ----
                ---------- ---------- ----
                ---------- ---------- ----
                ---------- ---------- ----
                ---------- ---------- ----
                ---------- ---------- ----
                ---------- ---------- ----
                ---------- ---------- ----
                ---------- ---------- ----
                ---------- ---------- ----
                ---------- ---------- ----
                ---------- ---------- ----
                ---------- ---------- ----
                ---------- ---------- ----
                ---------- ---------- ----
                ---------- ---------- ----
                ---------- ---------- ----
                ---------- ---------- ----
                ---------- ---------- ----
                ---------- ---------- ----
                ---------- ---------- ----
                ---------- ---------- ----
                ---------- ---------- ----
                ---------- ---------- ----
                ---------- ---------- ----
                ---------- ---------- ----
                ---------- ---------- ----
                ---------- ---------- ----
                ---------- ---------- ---V
                ---------- ---------- ---V
                ---------- ---------- ----
                ---------- ---------- ----
                ---------- ---------- ----
                ---------- ---------- ----
                ---------- ---------- ----
                ---------- ---------- ----
                ---------- ---------- ----
                ---------- ---------- ----
                ---------- ---------- ----
                ---------- ---------- ----
                ---------- ---------- ----
                ---------- ---------- ----
                ---------- ---------- ----
                ---------- ---------- ----
                ---------- ---------- ----
                ---------- ---------- ----
                ---------- ---------- ----
                ---------- ---------- ----
                ---------- ---------- ----
                ---------- ---------- ----
                ---------- ---------- ----
                ---------- ---------- ----
                ---------- ---------- ----
                ---------- ---------- ----
                ---------- ---------- ----
                ---------- ---------- ----
                ---------- ---------- ----
                ---------- ---------- ----
                ---------- ---------- ----
                ---------- ---------- ----
                ---------- ---------- ----
                ---------- ---------- ----
                ---------- ---------- ----
                ---------- ---------- ----
                ---------- ---------- ----
                ---------- ---------- ----
                ---------- ---------- ----
                ---------- ---------- ----
                ---------- ---------- ----
                ---------- ---------- ----
                ---------- ---------- ----
                ---------- ---------- ----
                ---------- ---------- ----
                ---------- ---------- ----
                ---------- ---------- ----
                ---------- ---------- ----
                ---------- ---------- ----
                ---------- ---------- ----
                ---------- ---------- ----
                ---------- ---------- ----
                ---------- ---------- ----
                ---------- ---------- ----
                ---------- ---------- ----
                ---------- ---------- ----
                ---------- ---------- ----
                ---------- ---------- ----
                ---------- ---------- ----
                ---------- ---------- ----
                ---------- ---------- ----
                ---------- ---------- ----
                ---------- ---------- ----
                ---------- ---------- ----
                ---------- ---------- ----
                ---------- ---------- ----
                ---------- ---------- ----
                ---------- ---------- ----
                ---------- ---------- ----
                ---------- ---------- ----
                ---------- ---------- ----
                ---------- ---------- ----
                ---------- ---------- ----
                ---------- ---------- ----
                ---------- ---------- ----
                ---------- ---------- ----
                ---------- ---------- ----
                ---------- ---------- ----
                ---------- ---------- ----
                ---------- ---------- ----
                ---------- ---------- ----
                ---------- ---------- ----
                ---------- ---------- ----
                ---------- ---------- ----
                ---------- ---------- ----
                ---------- ---------- ----
                ---------- ---------- ----
                ---------- ---------- ----
                ---------- ---------- ----
                ---------- ---------- ----
                ---------- ---------- ----
                ---------- ---------- ----
                ---------- ---------- ----
                ---------- ---------- ----
                ---------- ---------- ----
                ---------- ---------- ----
                ---------- ---------- ----
                ---------- ---------- ----
                ---------- ---------- ----
                ---------- ---------- ----
                ---------- ---------- ----
                ---------- ---------- ----
                ---------- ---------- ----
                ---------- --RMCWRVAS KKN-
                ---------- ---------- ----
                ---------- ---------- ----
                ---------- ---------- ----
                ---------- ---------- ----
                ---------- ---------- ----
                ---------- ---------- ----
                ---------- ---------- ----
                ---------- ---------- ----
                ---------- ---------- ----
                ---------- ---------- ----
                ---------- ---------- ----
                ---------- --RAQTTTTT RTRS
                ---------- --RAQTTTTT RTRS
                ---------- ---------- ----
                ---------- ---------- ----
                ---------- ---------- ----
                ---------- ---------- ----
                ---------- ---------- ----
                ---------- ---------- ----
                ---------- ---------- ----
