# Supplementary material for: Editing of rice PSEUDO-ETIOLATION IN LIGHT microProtein genes promotes chloroplast development
Source: Plant Cell. 2025 Oct 7;37(11):koaf235. doi: 10.1093/plcell/koaf235 (PMC12696372; doi:10.1093/plcell/koaf235)
Supplement: koaf235_Supplementary_Data [file koaf235_Supplementary_Data.zip › Supplementary Data Set 3_Newick.nwk]

(Musa_acuminata_5:0.18526,(Amborella_trichopoda_2:0.18094,(Spirodela_polyrhiza_2:0.65119,(Selaginella_moellendorffii_1:0.86316,(Marchantia_polymorpha_1:0.50746,(Daucus_carota_2:0.77352,(((Ananas_comosus_4:0.68187,Amborella_trichopoda_1:0.14616):0.18853[0.919],((Zostera_marina_4:0.73887,(Spirodela_polyrhiza_1:0.57432,Ananas_comosus_5:0.28433):0.07413[0.627]):0.01061[0.272],((Eucalyptus_grandis_7:0.02045,Eucalyptus_grandis_5:0.03689):0.36402[0.997],((Manihot_esculenta_5:0.29583,Ricinus_communis_4:0.15995):0.02455[0.652],(Gossypium_raimondii_3:0.25080,(Gossypium_raimondii_8:0.25228,Theobroma_cacao_4:0.00054):0.04514[0.205]):0.13435[0.927]):0.07725[0.868]):0.09792[0.628]):0.03161[0.263]):0.05600[0.300],(Aquilegia_coerulea_5:0.27302,((Gossypium_raimondii_9:0.14515,(Gossypium_raimondii_2:0.38833,Theobroma_cacao_1:0.07654):0.05443[0.819]):0.10181[0.955],((Populus_trichocarpa_2:0.27224,(Salix_purpurea_2:0.16155,Populus_trichocarpa_3:0.21314):0.13050[0.850]):0.18451[0.949],(((Prunus_persica_1:0.06284,Malus_domestica_1:0.08881):0.07466[0.963],(Cucumis_sativus_4:0.25370,(Citrus_sinensis_1:0.00893,(Citrus_clementina_3:0.0,Citrus_clementina_2:0.0):0.00054):0.02187[0.686]):0.07403[0.864]):0.02958[0.818],((Carica_papaya_3:0.18020,(Vitis_vinifera_2:0.14166,(Amaranthus_hypochondriacus_1:0.26079,(Mimulus_guttatus_1:0.36189,(Solanum_tuberosum_2:0.00054,Solanum_lycopersicum_2:0.06131):0.26801[0.986]):0.10149[0.875]):0.02404[0.748]):0.02609[0.825]):0.02549[0.804],(((Trifolium_pratense_3:0.09718,Medicago_truncatula_5:0.13318):0.15506[0.920],(Phaseolus_vulgaris_2:0.05434,(Glycine_max_6:0.03902,Glycine_max_3:0.00054):0.03861[0.881]):0.06882[0.879]):0.24755[0.999],(((Ricinus_communis_3:0.24304,Eucalyptus_grandis_1:0.47159):0.10983[0.843],(Aquilegia_coerulea_4:0.32717,Manihot_esculenta_4:0.15831):0.02972[0.268]):0.02035[0.688],((Brassica_rapa_FPsc_6:0.00055,Brassica_oleracea_capitata_3:0.04785):0.14450[0.966],(Brassica_rapa_FPsc_5:0.00054,(Brassica_oleracea_capitata_4:0.00939,(Boechera_stricta_2:0.05511,((Arabidopsis_thaliana_columbia_1:0.01068,(Arabidopsis_lyrata_1:0.00929,Arabidopsis_halleri_1:0.00934):0.00885[0.784]):0.06316[0.980],(Eutrema_salsugineum_2:0.06868,(Capsella_rubella_2:0.00914,Capsella_grandiflora_1:0.00055):0.01829[0.842]):0.00999[0.313]):0.00999[0.341]):0.03081[0.911]):0.01941[0.515]):0.07081[0.881]):0.36938[0.999]):0.00054[0.148]):0.03031[0.877]):0.02635[0.758]):0.02729[0.755]):0.03476[0.519]):0.06521[0.807]):0.03563[0.687]):0.21223[0.830]):0.21390[0.836]):0.17573[0.814]):0.04040[0.610]):0.12573[0.815]):0.09786[0.804],((Musa_acuminata_4:0.48554,Aquilegia_coerulea_3:0.24560):0.08882[0.749],(Aquilegia_coerulea_1:0.22387,((((Musa_acuminata_6:0.07925,(Musa_acuminata_3:0.14520,Musa_acuminata_2:0.02069):0.02736[0.589]):0.13860[0.993],((Zostera_marina_2:0.29936,(Ananas_comosus_1:0.44814,Spirodela_polyrhiza_3:0.22102):0.00218[0.127]):0.06984[0.887],((Musa_acuminata_1:0.20083,Ananas_comosus_3:0.10845):0.02535[0.790],(Zostera_marina_1:0.32722,Zostera_marina_3:0.26787):0.26827[0.959]):0.00055[0.000]):0.03113[0.756]):0.03004[0.631],(((Sorghum_bicolor_3:0.01852,(Zea_mays_PH207_3:0.00762,Zea_mays_4:0.00777):0.07413[0.993]):0.04420[0.910],(Oryza_sativa_3_p1:0.00742,((Brachypodium_stacei_3:0.03008,Brachypodium_distachyon_2:0.03178):0.02491[0.916],(Oropetium_thomaeum_2:0.05222,((Setaria_viridis_1:0.0,Setaria_italica_1:0.0):0.01774,(Panicum_hallii_1:0.00054,(Panicum_virgatum_5:0.00055,Panicum_virgatum_3:0.00055):0.03199[0.982]):0.00512[0.764]):0.01434[0.188]):0.03307[0.906]):0.01353[0.565]):0.00848[0.738]):0.11185[0.950],(Oropetium_thomaeum_3:0.11688,(Oryza_sativa_1_p2:0.21771,((Setaria_viridis_2:0.0,Setaria_italica_2:0.0):0.17915,((Brachypodium_stacei_1:0.01610,Brachypodium_distachyon_3:0.02664):0.19545[0.999],((Panicum_hallii_2:0.00054,(Panicum_virgatum_6:0.00055,Panicum_virgatum_4:0.00763):0.05370[0.937]):0.11132[0.979],(Sorghum_bicolor_2:0.17865,(Zea_mays_PH207_2:0.14875,(Zea_mays_PH207_5:0.00646,Zea_mays_5:0.00896):0.03833[0.929]):0.02225[0.465]):0.07722[0.897]):0.01607[0.492]):0.02409[0.820]):0.00055[0.199]):0.07809[0.823]):0.30097[0.996]):0.11837[0.943]):0.07142[0.884],(((Cucumis_sativus_1:0.29722,(Solanum_tuberosum_3:0.04964,Solanum_lycopersicum_3:0.01323):0.22183[0.960]):0.07478[0.151],(((Vitis_vinifera_3:0.12158,Vitis_vinifera_1:0.02238):0.06498[0.936],((Kalanchoe_fedtschenkoi_4:0.00830,(Kalanchoe_laxiflora_6:0.00843,Kalanchoe_laxiflora_8:0.00055):0.00055[0.401]):0.10195[0.971],(Solanum_lycopersicum_1:0.13312,((Kalanchoe_laxiflora_1:0.05729,(Kalanchoe_fedtschenkoi_3:0.00055,Kalanchoe_laxiflora_3:0.00054):0.00054[0.920]):0.11200[0.982],(Kalanchoe_fedtschenkoi_2:0.00055,(Kalanchoe_laxiflora_7:0.0,Kalanchoe_laxiflora_5:0.0):0.00842):0.04829[0.902]):0.06268[0.825]):0.06803[0.858]):0.02715[0.819]):0.01476[0.770],(Eucalyptus_grandis_3:0.40285,(((Daucus_carota_4:0.13381,(Prunus_persica_2:0.00054,(Malus_domestica_6:0.02460,Malus_domestica_4:0.01151):0.03374[0.942]):0.02108[0.841]):0.02655[0.870],(Fragaria_vesca_2:0.04083,((Cucumis_sativus_3:0.24509,(Brassica_rapa_FPsc_4:0.06398,((Capsella_grandiflora_5:0.03024,Capsella_rubella_5:0.00055):0.06451[0.958],(Arabidopsis_thaliana_columbia_2:0.07493,(Capsella_rubella_4:0.01698,Capsella_grandiflora_3:0.01684):0.15862[0.992]):0.07717[0.926]):0.05205[0.890]):0.10337[0.949]):0.05987[0.410],((Brassica_rapa_FPsc_2:0.00842,Brassica_oleracea_capitata_5:0.00835):0.03385[0.976],((Capsella_rubella_3:0.0,Capsella_grandiflora_4:0.0):0.00827,((Brassica_rapa_FPsc_7:0.0,Brassica_oleracea_capitata_6:0.0):0.01673,(Eutrema_salsugineum_3:0.0,Boechera_stricta_1:0.0,Arabidopsis_thaliana_columbia_3_p:0.0,Arabidopsis_lyrata_2:0.0,Arabidopsis_halleri_2:0.0):0.00055):0.00055[0.000]):0.00054[0.592]):0.04573[0.878]):0.06967[0.919]):0.03765[0.904]):0.00164[0.464],((Eucalyptus_grandis_4:0.01887,Eucalyptus_grandis_2:0.01795):0.11174[0.997],((Amaranthus_hypochondriacus_2:0.17575,((Medicago_truncatula_2:0.02972,Medicago_truncatula_1:0.04868):0.10857[0.985],(Phaseolus_vulgaris_3:0.07331,(Glycine_max_4:0.07111,Glycine_max_9:0.00055):0.07225[0.897]):0.04171[0.510]):0.02348[0.778]):0.04054[0.850],(((Citrus_sinensis_2:0.0,Citrus_clementina_4:0.0):0.04432,((Trifolium_pratense_1:0.00781,Medicago_truncatula_3:0.00765):0.03544[0.891],(Glycine_max_1:0.04659,(Phaseolus_vulgaris_5:0.03534,Glycine_max_7:0.05797):0.01718[0.756]):0.09743[0.973]):0.01514[0.419]):0.05470[0.926],((Ricinus_communis_5:0.03458,((Linum_usitatissimum_4:0.01657,Linum_usitatissimum_1:0.00304):0.12062[0.999],(Manihot_esculenta_1:0.05402,Carica_papaya_1:0.31052):0.00929[0.423]):0.00053[0.753]):0.02270[0.778],((Ricinus_communis_1:0.09999,Manihot_esculenta_3:0.06718):0.00830[0.389],((Gossypium_raimondii_7:0.04609,Theobroma_cacao_3:0.04395):0.03490[0.768],(Salix_purpurea_1:0.02911,Populus_trichocarpa_4:0.04110):0.03901[0.920]):0.01238[0.762]):0.01022[0.663]):0.05590[0.848]):0.02113[0.573]):0.02091[0.144]):0.01120[0.543]):0.01320[0.566]):0.00054[0.000]):0.02063[0.438]):0.07250[0.888],(((Cucumis_sativus_2:0.19649,Ricinus_communis_2:0.12203):0.09871[0.460],(Mimulus_guttatus_3:0.25500,(Linum_usitatissimum_3:0.03188,Linum_usitatissimum_2:0.00054):0.25970[0.994]):0.08509[0.599]):0.05375[0.782],(Prunus_persica_3:0.20711,((Carica_papaya_2:0.16352,(Arabidopsis_halleri_3:0.00055,((Capsella_rubella_1:0.01022,(Capsella_grandiflora_2:0.0,Boechera_stricta_3:0.0):0.00055):0.02040[0.923],(Brassica_oleracea_capitata_1:0.02668,((Brassica_rapa_FPsc_1:0.01009,Brassica_oleracea_capitata_2:0.00055):0.04123[0.969],(Arabidopsis_thaliana_columbia_4:0.01021,(Arabidopsis_lyrata_3:0.01007,Eutrema_salsugineum_1:0.01004):0.00055[0.000]):0.00054[0.000]):0.00820[0.975]):0.00149[0.000]):0.00055[0.798]):0.25818[0.997]):0.07701[0.850],(((Populus_trichocarpa_1:0.02480,(Salix_purpurea_4:0.0,Salix_purpurea_3:0.0):0.00054):0.20016[0.993],(Manihot_esculenta_2:0.19413,(Gossypium_raimondii_1:0.11392,(Gossypium_raimondii_5:0.14224,(Theobroma_cacao_2:0.05639,(Gossypium_raimondii_4:0.16393,Gossypium_raimondii_6:0.12624):0.01819[0.352]):0.00949[0.693]):0.04630[0.855]):0.10338[0.978]):0.01560[0.067]):0.02295[0.771],(((Solanum_lycopersicum_5:0.30374,Fragaria_vesca_1:0.17747):0.05733[0.153],(Eucalyptus_grandis_6:0.26733,((Citrus_sinensis_4:0.00055,(Citrus_sinensis_3:0.0,Citrus_clementina_1:0.0):0.00862):0.17134[0.996],((Phaseolus_vulgaris_4:0.30604,Glycine_max_5:0.10953):0.03353[0.681],((Trifolium_pratense_2:0.03018,Medicago_truncatula_4:0.01210):0.05194[0.884],(Phaseolus_vulgaris_1:0.06560,(Glycine_max_8:0.01464,Glycine_max_2:0.02987):0.02019[0.794]):0.02519[0.774]):0.05029[0.848]):0.07997[0.894]):0.03905[0.040]):0.04993[0.677]):0.09836[0.834],((Mimulus_guttatus_2:0.13501,(Solanum_tuberosum_4:0.01675,Solanum_lycopersicum_4:0.07482):0.14635[0.991]):0.06127[0.875],((Daucus_carota_5_Y:0.24579,(Daucus_carota_3:0.09374,Daucus_carota_1:0.18355):0.20069[0.983]):0.03773[0.762],(Vitis_vinifera_4:0.16043,((Kalanchoe_laxiflora_4:0.00969,(Kalanchoe_laxiflora_2:0.0,Kalanchoe_fedtschenkoi_1:0.0):0.00054):0.47138[1.000],((Malus_domestica_5:0.00055,Malus_domestica_3:0.00055):0.21457[0.989],((Brachypodium_distachyon_1:0.06880,Brachypodium_stacei_2:0.04499):0.02364[0.777],(Oryza_sativa_2_p3:0.04250,(((Oropetium_thomaeum_1:0.17467,Panicum_virgatum_2:0.03380):0.06995[0.466],(Zea_mays_PH207_4:0.10286,Zea_mays_6:0.05783):0.52924[0.991]):0.06110[0.735],(((Panicum_virgatum_1:0.00054,Panicum_hallii_3:0.01306):0.02613[0.848],(Setaria_viridis_3:0.0,Setaria_italica_3:0.0):0.05235):0.01419[0.747],(Sorghum_bicolor_1:0.00054,((Zea_mays_PH207_6:0.03421,Zea_mays_1:0.00053):0.04133[0.917],(Zea_mays_PH207_1:0.0,Zea_mays_2:0.0):0.05549):0.00054[0.000]):0.02766[0.851]):0.08082[0.902]):0.08098[0.881]):0.00055[0.838]):0.41753[1.000]):0.04680[0.466]):0.01033[0.372]):0.02992[0.768]):0.01838[0.754]):0.01876[0.782]):0.00054[0.000]):0.02674[0.746]):0.02984[0.415]):0.03089[0.746]):0.08768[0.926]):0.03095[0.261]):0.04303[0.756]):0.04003[0.745]):0.03532[0.735]);
